# Supplementary material for: De novo variants in the splicing factor gene SF3B1 are associated with neurodevelopmental disorders
Source: Nat Commun. 2026 Jan 23;17:1569. doi: 10.1038/s41467-026-68284-9 (PMC12902031; doi:10.1038/s41467-026-68284-9)
Supplement: Supplementary file 3 — Supplementary Data 1 [file 41467_2026_68284_MOESM3_ESM.xlsx]

## Sheet: Feuil4
Supplementary Data 1.
Extended clinical data of the cohort
Individual		P1	P2	P3	P4	P5	P6	P7	P8	P9	P10	P11	P12	P13	P14	P15	P16	P17	P18	P19	P20	P21	P22	P23	P24	P25	P26
Age (yo)		19	25	2	8	2	18	20	2024-05-06	2023-04-02	2	6	6	12	24	4	1	12	11	6	2024-05-02	12	17	9	16	10	2024-03-01
Sex		female	male	male	Female	female	female	female	male	male	male	male	male	female	female	female	female	male	female	male	male	male	male	male	male	male	male
inheritance		de novo	de novo	de novo	de novo	de novo	de novo	de novo	de novo	de novo	de novo	de novo	de novo	de novo	de novo	de novo	de novo	de novo	de novo	de novo	de novo	Inherited from paucisymptomatic mother	Inherited from symptomatic father	Inherited from asymptomatic father	absent from mother (father not tested)	de novo	de novo
genomic notation (GRCh38, NC_000002.12)		g.197401410T>C	g.197420426A>C	g.197398510C>T	g.197400717G>T	g.197403698G>T	g.197393042	g.197402044C>T	g.197400338G>A	g.197400130C>A	g.197418589C>A	g.197401773G>A	g.197405283_197405284insTA	g.197418535G>A	g.197402101T>G	g.197418548G>T	g.197400338G>A	g.197401987T>G	g.197402796T>C	197402002G>A	g.197402996A>T	g.197401471_197401472del	g.197402128del	g.197416911G>A	g.197408047C>T	g.197408378G>A	g.197408377G>A
cDNA change (NM_012433.3)		c.2486A>G	c.415+2T>G	c.3085G>A	c.2716G>A	c.1606C>A	c.3686C>G	c.2164 G>A	c.2815C>T	c.2938G>T	c.416-1G>T	c.2339C>T	NM_012433.3:c.1428_1429insTA	c.469C>T	c.2107A>C	c.456C>A	c.2815C>T	c.2221A>C	c.1837A>G	c.2206C>T	c.1759T>A	c.2427_2428del	c.2080del	c.496C>T	c.1190G>A	c.1108C>T	c.1109C>T
protein change		p.N829S		p.E1029K	p.E906K	p.L536I	p.A1229G	p.E722K	p.R939C	p.E980*		p.P780L	p.K477*	p.R157*	p.T703P	p.Y152*	p.R939C	p.K741Q	p.M613V	p.R736C	p.Y587N	p.E809Dfs*7	p.V695Wfs*34	p.R166*	p.R397H	p.P370S	p.P370L
mutation impact		missense	splicing	missense	missense	missense	missense	missense	missense	nonsense	Splice	missense	frameshift	nonsense	missense	nonsense	missense	missense	missense	missense	missense	frameshift	frameshift	nonsense	missense	missense	missense
CMA		Normal	NA	458 kb duplication at 1p13.3, VUS	Normal	NA	normal	normal	Normal	NA	NA	normal	Normal	Normal	NA	normal	normal	normal	normal	normal	NA	normal	normal	Normal	inherited maternal deletion 2p15p14 590 kb (likely benign)	Normal	Normal
Karyotype		Normal	Normal	NA	No	NA	normal	Normal	Normal	NA	NA	normal	46,XY	No	NA	No	NA	NA	NA	Not performed	NA	normal	NA		not performed	Not performed	Not performed
Other Testing		No	NA	Negative epilepsy panel	SLC2A2 negative	NA	normal	FraX MECP2	Normal results: metabolic screening; sequencing: TWIST1, FGFR2/3; MLPA: KMT2D, FOXC1, FOXP2, ATR, FOCL2, PIX2, OA1			CHD7 negative			No	No	No	UPD7, and H19 methylation analysis for Russell Silver syndrome: normal	Normal FRAXA CGG copy number (28/29), 2016 Neuro panel showed 3 VUS in CDK5RAP2, CLN3, KCNT1. Biochem testing normal urine oliogosaccharides, acyl carnitene profile (C6 raised 0.23 micromol/l cf ULN of 012), lactate raised at 2.3 (ULN 0.2). Normal ammonia, homocysteine, CK, normal urine purines/pyrimidines, normal urine MPS screeen	Fragile X testing: normal. Autism/ID gene panel: inconclusive	NA	Fragile X syndrome: negative	Prader willi: negative, Fragile X syndrome: negative		gene panel spastic paraplegia: homozygous variant in REEP1, p.Thr49Pro (class 3)	epilepsy panel Normal, Fragile-X normal	Prader-Willi Syndrome Testing normal (copy number and methylation), Ataxia-Telangiectasia breakage test normal, spinocerebellar ataxia triplet expansion panel negative, mitochondrial sequencing and dosage normal.
Other hits		LARP1(NM_033551.3):c.1267G>C p.(Asp423His)dn	No	No	No	No	No	No	No	No	No	No	No	No	No	No	No	No	No	CACNA1A(NM_001127221.1):c.6617G>A, p.(Arg2206Gln)pat, VUS	No	No	RORA(NM_134261.3):c.386G>A, inherited from asymptomatic mother	No	No	No	No
Family history of neurodevelopmental disorder		No	No	No	No	No	No	No	No	No	No	No	No	No	No	No	No	No	No	No	No	Yes (Sister : developmental delay, ASD, learning difficulties, Maternal uncle followed in psychiatry had an adapted schooling)	No (father stop scool at 14 years)	Yes (father: seizures at 18yo)	not performed	No	No
Birth	Gestational Age and Birth History	Term	Term	Term	Term	Term	Difficult delivery	Term	30 weeks	Term	33 weeks	31+5 weeks, severe respiratory distress syndrome	Term	Term	Term	NA	36 weeks	NA	40wks	39 weeks	NA		38 weeks	Term	Term	Post-term delivery, Apgar score: 6/7/9.	36 weeks, C-section
	Special pre or perinatal issues; problems in infancy	No	"floppy" at birth, large-appearing head	Respiratory distress, feeding difficulties	Was breech just prior to birth but turned on her own	No	Tetrology of fallot diagnosed prenatally, oligohydramnios	Decreased fetal activity	CPAP x several weeks. Grade 1 IVH	Mild birth asphyxia	No	Dandy Walker malformation. Postnatal: feeding difficulties, problems of themoregulation, apnoea-bradycardia-syndrome, obstructive apnoea	apgar 6/8, deafness and athyreosis, endochondromas, Sucking disorders	No	Cleft soft palate	NA	congestive heart failure secondary to congenital heart disease, feeding difficulties, failure to thrive	oligohydrmanios and IUGR di-di twin gestation	No	polyhydramnios	Heart condition was diagnosed in-utero, open-heart surgery at 8 months to repair VSD & DORV; Concerningly infrequent crying, even as an infant	hypotonia, right inguinal hernia, infections	No	No	No	Transient aspiration and oxygen therapy, First seizure at 16 months	Hypothermia. Ventriculomegaly noted prenatally
	IUGR	Yes	No		No	NA	NA	NA	Yes	No	No	Yes	Yes	No	NA	NA	No	Yes	No	No	NA	No	No	No	No	No	Yes
Growth	Short stature	No	No		Yes	NA	Yes	NA	Yes	NA	NA	No	yes	No, +1SD	No	no	Yes	No	Yes	No	NA	No	No	No	Yes	No	Yes
	Microcephaly	No	No	Yes	Yes	NA	Yes	NA	Yes	NA	No	Yes	OFC 25e p ,	No	No	yes	Yes	No	No	No	NA	No	No	No	No	No	No
	Weigth (SD)	58 kg (+2SD)	77.1kg (55% tile)	10.3 kg (<1%tile)	22.6kg (19% tile)	NA		47.5kg (10%tile)	14 kg (-3.58 SD)	NA	NA	25%tile	<1%tile at 5 years : 14,470g	55kg (12y, +1SD)	60.8kg (17y, 50-75p)	(-2SD)	6.83 kg (1st percentile, Z=-2.22 at age 11 mo)	32.3 kg/4% (at 12y 7m)	16.5 kg <3%	27.8kg (90 %ile on CDC curve)	NA	32 kg (-1,86 SD)	97,8 kg (+2,77 SD)	26kg	22,3 kg (-11 SD)	-0,9 SD	<1 %ile (Z= -2.65)
	Heigth (SD)	155cm (-1.4SD)	177.8cm (57% tile)	85.5 cm (14%tile)	109.9cm (<1%tile)	NA	154 cm	162.5cm (M)	101.5 cm (-3.55 SD)	NA	NA		<3SD at 5 years : 93cm	164 (12y; +1SD)	157cm (17y, 10-25p)	(+2SD)	69.1 cm (3rd percentile, Z=-1.82 at age 11 mo)	149.3 cm (26.6th %tile)	105cm <3%	130cm (96 %ile on CDC curve)	NA	134 cm (-0,91SD)	155,5 cm (-1,86 SD)	127 cm	145 cm (-4,6 SD)	-1,16 SD	<1 %ile (Z= -3.80)
	OFC (SD)	53cm	ND	46.5 cm	50.5cm	NA	48 cm		46.5 (-2.94 SD)	NA	NA	47,7 cm (< 3%tile)	yes at 5 years : 51,5cm	NA (I can messure it in november 2021)	NA	(-2SD)	41.8 cm (1st percentile, Z=-2.23 at age 11 mo)	53.2 cm (29th %tile)	51.2 +0.2SD	53cm (77 %ile on Nellhaus curve)	NA	54.5 cm	57 cm (+1,6 SD) at 13 years	58 cm	0 SD at age 6 years	-1 SD	24 %ile (Z= -0.70)
Neurodevelopment	Developmental Delay	Yes	Yes	Yes	Yes	No	Yes	Yes	Yes	No	No	Yes	Yes	Yes	Yes	Yes	Yes	Yes	Yes	Yes	Yes	Yes	Yes	Yes	Yes	Yes	Yes
	Language delay (scores if available)	Yes	Yes	Yes	Yes, talked at 3 years old	No	No	Yes	Yes	No	No	Yes	Yes	Yes	No	Yes	Yes	Yes	Yes	Yes	Yes (non verbal)	Yes	Yes (first words : 2,5-3 years)	Yes (no words at 3yo)	Yes, mild	Yes	Yes (coos, no words)
	Motor Delay (scores if available)	Yers, walked at 19 mo	Yes	Yes	Yes, walked at 18 mo	NA	No	NA	Yes	No	No	Yes	Yes	No	No	No	Yes	Yes	Yes	Yes, fine motor delay	Yes (Non mobile. can sit if supported)	Yes ( Sit at 4 years, Stand at 4,5 years, walked at 6 years)	Yes (walking at 22.5 months)	Yes, fine motor delay	Yes, never obtained walking (severe neuropathy)	Yes	Yes (poor head control, difficulty reaching toys due to ataxia, no transferring)
	ASD/Autistic Features	No	Yes	NA	No	No	No	No	Yes	No	No	No	Yes	No	No	No	NA	n/a	Yes	Yes	Fascination with lights and bright colors Fascination w/ his hands and moving his hands in odd directions Lack of eye contact 90% of the time Will mimic facial expressions, some clapping, and peek-a-boo, but no real understanding of instructions or interest in language	Yes	No	Yes	Yes	No	NA
	ID (cognitive scores if available)	Yes	No	NA	Yes, mild	No	Mild	NA	No	NA	NA	NA	Severe, and regression	No	Moderate	No	NA	Learning difficulties	NA	NA	NA	Severe	Yes	NA	Yes, mild	Yes	NA
	ADHD	No	No	NA	No	No	Yes	No	Yes	NA	NA	No	No	No	No	No	No	No	No	Yes	NA	NA	No	No	Yes	No	NA
	Sleep concerns	No	Night waking, sleep impacted by seizures	No	No	No	No	No	No	NA	NA	No	Drowsiness	No	No	No	No	No	Yes	Yes, difficulty staying asleep. Takes melatonin	Yes	Yes (melatonin)	NA	No	No	Occasional nocturnal awakenings	wakes frequently through the night
	Other abnormal behaviors	No	Social anxiety	NA	Soft and high pitched voice	No	Posttraumatic stress disorder	Sniffing	No	No	No	No	Abnormal feeding behaviour	No	No	No	No	Obsessions	many tantrums, at 10.5yo 3/day; resistant, irritable, defiant	No	Yes	auto- and hetero-aggression	tiredness, difficulty concentrating	No	No	frustration intolerance and hetero-aggressiveness
Neurologic	Seizures (type, age of onset)	No	Yes (complex partial, absence, 7 years), lamictal, fycomba. Last seizure several years ago. EEGs still abnormal	Yes (infantile spasms, 4 months)	Yes (infantile spasms, 8 months)	No	No	Yes (infantile spasms, recurrence at 19)	No	No	No	Yes	Yes (tremulations)	Yes (absences and myoclonic, 7 month) - Sharpwave's left temporo-parieto-central, very frequent. - Sharpwave's right temporo-parieto-central. - Polyspikes / spike-and-slow-waves bi-occipito-parieto- post-temporal med right-sided overweight and spreading frontally. Delta activity bi-occipito-parietal. - The changes are accentuated during sleep. EEG findings could clinically corespond to multifocal…	No	No	No	Yes (focal, 2 years)	No	No	No	Yes	Yes	Yes (focal seizures, started at 7yo)	No	First seizure at 16 months; tonic seizure, cyanosis, lasting about 1 minute, then hypotonic 3-4 during a day; No recurrence of seizures since January 2024; Currently on carbamazepine	Yes (treatment-resistant epilepsy (myoclonus, myoclonic absence)
	Brain imaging	normal	Posterior fossa arachnoid cyst	Volume loss, Thin corpus callosum	NA	NA	Never performed	NA	Reduced cerebral white matter volume , Periventricular leukomalacia	NA	Normal	Dandy Walker malformation, Aplasia of the inferior half of the cerebellar vermis	No	Unspecific white matter (spots) changes in the frontal lobe; non progressive (MRI 2017 and 2020)	Abnormality of the pituitary gland	No	Microcephaly	NA	Normal	NA	NA	Normal	very subtle dysplasia of the corpus callosum	Perinatal ventricular cysts	Aspecific periventricular leucomalacia	normal	Mild ventriculomegaly and prominence of the extra-axial CSF spaces. Abnormal appearing course of the intraconal optic nerves bilaterally. Small pineal cyst
	Muscular hypo / hypertonia	No	Hypotonia	Hypotonia	Hypotonia	Hypotonia	No	Hypotonia	NA	Hypertonia	Hypertonia	Central hypotonia, distal hypertonia	No	No	No	No	Central hypotonia	Generalized hypotonia	drools intermittantly, mild hypotonia of, face and extremities	No	NA	Infantile muscular hypotonia	No	No	Yes, diplegia with distal weakness hands and feet	No	Yes (Axial and appendicular hypotonia)
	Movement Disorder	No	No	No	No	NA	No	NA	No	abnormal posture	abnormal posture		No	No	No	No	Being evaluated for cerebral palsy	Hand tremor	no	No	NA	Stereotypia	No	No	Yes	No	Yes (ataxia)
	Hearing Loss	No	No	No	No	No	No	No	No	No	No	No	yes bilateral	No	Yes	No	No	Mild hearing loss in the right hear, moderately severe rising to moderate hearing loss in the left ear	easily disrupted sleep by intercurrent childhood viral illnesses, stays awake and wakes easily, in part poor daytime behvaiours atributed to lack of sleep	No	NA	No	No	No	No	No	Yes (conductive hearing loss)
	Any other neurologic issues	No	No	No	No	hypotonic cerebral palsy	No	Tooth grinding sensori integration	NA	Spastic quadriplegia	Spastic quadriplegia	No	No	No	No	No	No	NA	many tantrums, at 10.5yo 3/day; resistant, irritable, defiant	No	NA	No	No	No	Incontinency	No
Facial features/ Dysmorphisms		No	No	Yes	Round face, Small nose, Microphthalmia	No	Upslanting palpebral fissures	Small ears, Short philturm, Deep set eyes	Arched eyebrows, shallow orbits, metopic ridge	No	No	Long and small face, Broad nasal bridge, Telecanthus, Epicanthus, Upslanting eyebrows, Micrognathia, Low set, posteriorly rotated ears, Dysplastic ears	Round face, Hypertelorism, Long philtrum, Short neck, Low set ears, Abnormally folded helix, Preauricular pits, Preauricular skin tag, Thick lips, Thick skin, Anteverted nostrils	No	Broad forehead, Low set ears, Retrognathia, Flat midface, Hypertelorism, Thin upper lip	Long palpebral fissures	Protuberent ears, Low set, posteriorly rotated ears, Underfolded helix , Hooded eyelid , Short palpebral fssures	Short palpebral fissures, Pointed chin	Broad forehead, prominent eyes, lateral flare of eyebrows, broad nose, hypertelorism, splayed philtrum with notched vermillion to upper lip, everted lower lip with narrow grove everted upper helices of ears, overmodeled ears	Broad forehead, mildly low-set ears without rotation, synophrys, broad nasal bridge, smooth philtrum, tapering fingers, mildly broad 1st toes, generalized hypermobility	Macrocephaly, hypertelorism, low set ears and prominent forehead	Microdontia, anteverted nares, bulbous nose, Facial hypotonia, mandibular and maxillary protrusion. wisp of white hair behind the head	Hypotelorism, large ears, normo implanted but poorly hemmed, short philtrum, thin upper lip, palpebral slits pointing downwards and outwards, umbilicated nipples.	large forehead, downslanting palpebral fissures, prognathism	narrow palpebral fissures, flat philtrum, thin upper lip	thin and arched eyebrows, long philtrum, downlating palpebral fissure, gingival hyperplasia, pectus excavatum	frontal bossing, deep set eyes, low set ears, downturned corners of mouth, long philtrum, thin upper lip, epicanthal folds, microretrognathia
Cleft palate/palatal anomalies		Yes	Single central incisor on lower mandible	Yes	High palate, Microdontia of primary teeth	No	Yes	Yes	No	No	No	Cleft palate	No	No	Cleft palate	Cleft palate	No	No	No	No	Cleft larynx	No	No	No	High palate	High palate	High palate
Joint laxity or skeletal abnormalities		Yes	Scoliosis	No	No	No		Yes	No	No	No	NA	No	No	Mild khyphosis	No	No	Scoliosis, Pes planus, Ligamentous laxity, Thin body habitus	mild MCP contractures, hyperextension at interphalangeal joints, most joints increased range of movement, wore ankle orthotics mild joint hypermobility	Generalized hypermobility	NA	No	No	Yes	Scoliosis	No	NA
Ophthalmologic findings		No	Need of glasses	Esotropia	Strabismus	No	No	Strabismus	NA	No	No	NA	Myopia	Myopia	Strabismus	No	Hypermetropia, Macular hypoplasia	Myopia, Heterochromia iridis , Amblyopia	astigmatism/hyperopia	No	NA	No	No	No		Right eye convergent strabismus	Vision impairment, cerebral visual impairment and myopia (L>R)
Abnormalities of hands and feet		2-3 toe cutaneous syndactyly	Wide feet	No	Samll hands, fifth finger brachydactyly	No	5th finger camptodactyly, 2-3 toe cutaneous syndactyly, Short hands and feet		Hypermetropia, +3 lenses bilaterally	No	No		Right duplication of the phalanges of the 5th toe, Deep palmar creases	No	Bilateral 2-3 toe syndactyly, Small hands	No	Bilateral clinodactyly, Tapered fingers, Overlapping toes on the left foot	Small fingers and feet	No	No	NA	subsidence of the arches of the feet	Syndactyly 2-3 bilateral	No	congenital club foot	No	No
Gastrointestinal abnormalities		No	No	Gastrostomy tube feeding in infancy , constipation	Hepatomegaly	No	Omphalocele	Gastrostomy tube feeding in infancy , Gastroesophageal reflux , Failure to thrive	No	No	No	Gastrostomy tube feeding in infancy	Poor sucking, Gastrostomy tube feeding in infancy	No	Failure to thrive , Gastrostomy tube feeding in infancy	No	Frequent vomiting	Failure to thrive , Feeding difficulties	No	No	tube fed and has thrown up his entire life. Sometimes after every feed	Constipation (Macrogol)	Abdominal ultrasound: hepatic steatosis	No	Failure to thrive, obstipation	No	constipation
Cardiovascular abnormalities		No	No	Ebstein anomaly	Heart murmur	No	Tetrology of fallot	No	No	No	No	Aortic isthmus hypoplasia	No	No	No	Ventricular septal defect, Pulmonary valve stenosis	Ventricular septal defect, Atrial septal defect	Atrial septal defect	No	No	double outlet right ventricle, ventricular septal defect, pulmonary stenosis. surgery at 8mo. Heart failure	No	No	No	No	NA	No
Pulmonary abnormalities		No	No	Stridor	No	No	No	Recurrent respiratory infections	NA	No	No	Stridor	No	Decreased lung capacity	No	No	No	NA	No	No	Low oxygen anytime he is sick and	No	No	No	nocturnal hypoventilation with need for non-invasive ventilation (BiPAP)	No	No
Genitourinary abnormalities		No	No	Mild shawl scrotum	Ectopic kidney	No	No	No	NA	No	No	Inguinal testes	Cryptorchidism unilateral	Bilateral Double ureter	No	No	No	Decreased renal function with secondary immune complex membranoproliferative glomerulonephritis, bilaterally small and echogenic kidneys	No	No	Cryptorchidism, Small penis	No	No	No	No	No	No
Recurrent Infections		Yes	No	No	No	No	No	Yes		No	No	Yes	No	No	No	No	No	No	No	No	Yes	No	No	No	No	No	No
Other medical problems		No	No	No	No	NA	No	NA	NA	No	No	NA	No	No	No	No	No	inflammatory syndrome of unknown etiology with cryoglulinemic vasculitis (intermittent vasculitis rash, arthritis, biopsy showing nonspecific granulomatous inflammation), large lymph nodes, lung infallamtion on CT, interstital nephritis, lymph node biopsy consistent with atypical granulomatous lymphohistiocytic proliferation without discrete granulomas, hypocomplementemia of C3 and C4	No	No	No	No	obesity/ absence of satiety	No	congenital stenosis of the lacrimal ducts, ichtyosis	No	No
