# Supplementary material for: De novo variants in the splicing factor gene SF3B1 are associated with neurodevelopmental disorders
Source: Nat Commun. 2026 Jan 23;17:1569. doi: 10.1038/s41467-026-68284-9 (PMC12902031; doi:10.1038/s41467-026-68284-9)
Supplement: Supplementary file 4 — Supplementary Data 2 [file 41467_2026_68284_MOESM4_ESM.xlsx]

## Sheet: E722K
Supplementary Data 2. List of Differentially Expressed Genes
DEG_E722K	id	ensembl_gene	symbol	entrez_id	baseMean	lfcSE	stat	log2FoldChange	pvalue	padj
	ENSG00000100346	ENSG00000100346	CACNA1I	8911	290.408	0.410623	-7.27648	-2.98789	3.42648e-13	8.17116e-09
	ENSG00000106066	ENSG00000106066	CPVL	54504	237.214	0.208977	4.56481	0.953941	4.99939e-06	0.0224256
	ENSG00000142949	ENSG00000142949	PTPRF	5792	839.425	0.209249	5.14986	1.0776	2.60679e-07	0.00175398
	ENSG00000173805	ENSG00000173805	HAP1	9001	61.2388	0.804043	-4.73598	-3.80794	2.17995e-06	0.0117342
	ENSG00000269028	ENSG00000269028	MTRNR2L12	100462981	387.406	0.353506	-6.38288	-2.25639	1.73787e-10	1.5591e-06
DEG_N829S	id	ensembl_gene	symbol	entrez_id	baseMean	lfcSE	stat	log2FoldChange	pvalue	padj
	ENSG00000147255	ENSG00000147255	IGSF1	3547	361.924	0.189898	4.68763	0.890172	2.76382e-06	0.015763
	ENSG00000260342	ENSG00000260342	RPS15A		429.906	0.298834	-4.46909	-1.33551	7.85535e-06	0.026881
	ENSG00000269028	ENSG00000269028	MTRNR2L12	100462981	397.737	0.380267	-4.50104	-1.7116	6.76213e-06	0.026881
	ENSG00000274997	ENSG00000274997	H2AC12	85235	20410.4	0.155929	-4.33118	-0.675355	1.48311e-05	0.0422934
DEG_P780L	id	ensembl_gene	symbol	entrez_id	baseMean	lfcSE	stat	log2FoldChange	pvalue	padj
	ENSG00000090534	ENSG00000090534	THPO	7066	74.5802	0.436264	-4.91089	-2.14245	9.06626e-07	0.00343702
	ENSG00000101098	ENSG00000101098	RIMS4	140730	3538.51	0.23855	-4.19982	-1.00186	2.67132e-05	0.0266499
	ENSG00000106066	ENSG00000106066	CPVL	54504	256.781	0.226443	5.25028	1.18889	1.51871e-07	0.000719678
	ENSG00000106078	ENSG00000106078	COBL	23242	59.4705	0.471099	3.96336	1.86714	7.39011e-05	0.0476662
	ENSG00000136944	ENSG00000136944	LMX1B	4010	4631.62	0.243474	-3.97939	-0.968879	6.9091e-05	0.0467721
	ENSG00000140836	ENSG00000140836	ZFHX3	463	83574	0.214292	-4.38975	-0.940688	1.13481e-05	0.0165464
	ENSG00000141510	ENSG00000141510	TP53	7157	449.902	0.224581	-4.35446	-0.977928	1.33393e-05	0.0167781
	ENSG00000142449	ENSG00000142449	FBN3	84467	35.318	0.906023	4.71509	4.27198	2.416e-06	0.0057244
	ENSG00000147255	ENSG00000147255	IGSF1	3547	413.146	0.228986	4.69071	1.07411	2.72254e-06	0.00573398
	ENSG00000153266	ENSG00000153266	FEZF2	55079	391.055	0.243157	-4.04998	-0.984782	5.12218e-05	0.0408448
	ENSG00000156011	ENSG00000156011	PSD3	23362	23.1987	0.800315	4.56216	3.65117	5.06302e-06	0.0087245
	ENSG00000160094	ENSG00000160094	ZNF362	149076	129.595	0.380462	3.95844	1.50604	7.54411e-05	0.0476662
	ENSG00000160410	ENSG00000160410	SHKBP1	92799	3762.45	0.149347	-4.4466	-0.664085	8.72383e-06	0.01378
	ENSG00000164651	ENSG00000164651	SP8	221833	1752.42	0.240141	-4.03644	-0.969313	5.42686e-05	0.0408448
	ENSG00000167037	ENSG00000167037	SGSM1	129049	30.1378	0.721518	4.08163	2.94497	4.47212e-05	0.0385314
	ENSG00000167555	ENSG00000167555	ZNF528	84436	217.982	0.209312	4.77088	0.998603	1.83425e-06	0.00496688
	ENSG00000169181	ENSG00000169181	GSG1L	146395	212.622	0.271934	-4.02007	-1.09319	5.81804e-05	0.0408448
	ENSG00000197584	ENSG00000197584	KCNMB2	10242	104.278	0.295753	4.77729	1.4129	1.7767e-06	0.00496688
	ENSG00000198914	ENSG00000198914	POU3F3	5455	793.235	0.226387	-4.32274	-0.978611	1.54103e-05	0.0171825
	ENSG00000257529	ENSG00000257529	RPL36A-HNRNPH2	100529097	608.718	0.375722	-4.61255	-1.73303	3.97761e-06	0.00753955
	ENSG00000260342	ENSG00000260342	RPS15A		411.358	0.233394	-10.2728	-2.39761	9.34367e-25	1.77109e-20
	ENSG00000273802	ENSG00000273802	H2BC8	8339	17230.6	0.148284	-4.10752	-0.609078	3.99923e-05	0.0379027
DEG_K700E	id	ensembl_gene	symbol	entrez_id	baseMean	lfcSE	stat	log2FoldChange	pvalue	padj
	ENSG00000009694	ENSG00000009694	TENM1	10178	1792.32	0.201359	4.45002	0.896052	8.5862e-06	0.00344682
	ENSG00000026559	ENSG00000026559	KCNG1	3755	173.9	0.506067	3.99723	2.02287	6.40884e-05	0.0166881
	ENSG00000050165	ENSG00000050165	DKK3	27122	23.1207	0.733812	-3.82941	-2.81007	0.000128449	0.0278099
	ENSG00000065413	ENSG00000065413	ANKRD44	91526	40.5598	0.719474	3.76102	2.70596	0.000169219	0.0326069
	ENSG00000069493	ENSG00000069493	CLEC2D	29121	217.226	0.264293	4.11266	1.08695	3.91127e-05	0.0110833
	ENSG00000073737	ENSG00000073737	DHRS9	10170	110.553	0.537826	4.56698	2.45624	4.9481e-06	0.00224038
	ENSG00000075035	ENSG00000075035	WSCD2	9671	332.863	0.295522	-3.67142	-1.08499	0.000241202	0.0411303
	ENSG00000079385	ENSG00000079385	CEACAM1	634	74.0869	0.430179	4.21035	1.8112	2.5498e-05	0.00805443
	ENSG00000087842	ENSG00000087842	PIR	8544	853.086	0.218117	4.12806	0.900401	3.65836e-05	0.0106807
	ENSG00000090534	ENSG00000090534	THPO	7066	62.594	0.501077	-5.10775	-2.55938	3.26018e-07	0.000299145
	ENSG00000095739	ENSG00000095739	BAMBI	25805	1075.06	0.153204	5.07912	0.778139	3.79187e-07	0.000332116
	ENSG00000095794	ENSG00000095794	CREM	1390	1389.19	0.184523	3.95316	0.729449	7.71265e-05	0.0188853
	ENSG00000095932	ENSG00000095932	SMIM24	284422	79.7237	0.608871	-5.62452	-3.42461	1.86024e-08	2.98707e-05
	ENSG00000100346	ENSG00000100346	CACNA1I	8911	307.358	0.405811	-7.32081	-2.97087	2.46476e-13	1.14605e-09
	ENSG00000102271	ENSG00000102271	KLHL4	56062	76.2046	0.512826	4.13608	2.12109	3.53289e-05	0.0104731
	ENSG00000102977	ENSG00000102977	ACD	65057	1160.57	0.197336	-4.21423	-0.831619	2.50636e-05	0.00804917
	ENSG00000104043	ENSG00000104043	ATP8B4	79895	96.4289	0.426117	5.30306	2.25972	1.13878e-07	0.000121907
	ENSG00000104783	ENSG00000104783	KCNN4	3783	463.626	0.270363	-3.69537	-0.999094	0.000219565	0.0395401
	ENSG00000105088	ENSG00000105088	OLFM2	93145	51.9558	0.395744	3.97725	1.57397	6.97178e-05	0.0178279
	ENSG00000105705	ENSG00000105705	SUGP1	57794	3258.23	0.214614	4.20387	0.902207	2.62392e-05	0.00815489
	ENSG00000106327	ENSG00000106327	TFR2	7036	6145.19	0.160994	-3.75037	-0.603788	0.000176571	0.0336867
	ENSG00000109107	ENSG00000109107	ALDOC	230	7806.2	0.295388	-4.36013	-1.28793	1.29983e-05	0.00481663
	ENSG00000110042	ENSG00000110042	DTX4	23220	59.5187	0.550167	4.61304	2.53794	3.96819e-06	0.00201219
	ENSG00000110881	ENSG00000110881	ASIC1	41	276.695	0.32356	3.77313	1.22083	0.000161214	0.0320252
	ENSG00000112297	ENSG00000112297	CRYBG1	202	138.902	0.401635	4.67455	1.87746	2.94605e-06	0.00166963
	ENSG00000114268	ENSG00000114268	PFKFB4	5210	1814.87	0.313853	-4.69161	-1.47248	2.71061e-06	0.00158275
	ENSG00000114805	ENSG00000114805	PLCH1	23007	172.88	0.275792	3.68394	1.016	0.000229653	0.0407485
	ENSG00000115414	ENSG00000115414	FN1	2335	4307.51	0.253634	4.84471	1.22878	1.26796e-06	0.000883473
	ENSG00000115594	ENSG00000115594	IL1R1	3554	280.335	0.282213	3.7404	1.05559	0.000183731	0.034709
	ENSG00000115956	ENSG00000115956	PLEK	5341	36.2487	0.42172	4.56481	1.92507	4.99955e-06	0.00224038
	ENSG00000116016	ENSG00000116016	EPAS1	2034	1636.86	0.210811	5.43869	1.14654	5.36723e-08	6.46382e-05
	ENSG00000116991	ENSG00000116991	SIPA1L2	57568	51.9783	0.891811	4.59143	4.09469	4.40223e-06	0.00208762
	ENSG00000118276	ENSG00000118276	B4GALT6	9331	42.0004	0.510093	4.17531	2.1298	2.97577e-05	0.0091016
	ENSG00000121361	ENSG00000121361	KCNJ8	3764	212.994	0.221717	-4.22415	-0.936566	2.39846e-05	0.00783321
	ENSG00000125740	ENSG00000125740	FOSB	2354	533.039	0.341385	-3.682	-1.25698	0.000231407	0.0407485
	ENSG00000127831	ENSG00000127831	VIL1	7429	150.301	0.306583	-4.72248	-1.44783	2.32983e-06	0.00140292
	ENSG00000128918	ENSG00000128918	ALDH1A2	8854	36795	0.170176	3.73453	0.635527	0.000188065	0.0351827
	ENSG00000130821	ENSG00000130821	SLC6A8	6535	10265.6	0.299301	-4.00644	-1.19913	6.16414e-05	0.0162708
	ENSG00000130822	ENSG00000130822	PNCK	139728	100.164	0.365632	-4.48705	-1.64061	7.22162e-06	0.0030923
	ENSG00000132964	ENSG00000132964	CDK8	1024	2103.69	0.154844	-4.28428	-0.663396	1.83328e-05	0.00619747
	ENSG00000134333	ENSG00000134333	LDHA	3939	57508.2	0.276512	-3.91747	-1.08323	8.94816e-05	0.0212867
	ENSG00000135766	ENSG00000135766	EGLN1	54583	3526.73	0.226841	-3.67237	-0.833045	0.000240312	0.0411303
	ENSG00000140682	ENSG00000140682	TGFB1I1	7041	211.132	0.203347	-4.31355	-0.877148	1.6065e-05	0.00562831
	ENSG00000141425	ENSG00000141425	RPRD1A	55197	3713.13	0.126361	5.64034	0.712717	1.69713e-08	2.97291e-05
	ENSG00000143552	ENSG00000143552	NUP210L	91181	170.53	0.376695	-3.76215	-1.41718	0.000168457	0.0326069
	ENSG00000143627	ENSG00000143627	PKLR	5313	6011.65	0.135037	-7.63572	-1.0311	2.24564e-14	1.9729e-10
	ENSG00000143847	ENSG00000143847	PPFIA4	8497	150.237	0.476273	-5.60119	-2.6677	2.12887e-08	2.99622e-05
	ENSG00000144908	ENSG00000144908	ALDH1L1	10840	90.0114	0.342248	4.34462	1.48694	1.39517e-05	0.00507236
	ENSG00000147509	ENSG00000147509	RGS20	8601	61.4793	0.370063	4.07935	1.50962	4.51627e-05	0.012432
	ENSG00000150347	ENSG00000150347	ARID5B	84159	1511.19	0.267106	5.50967	1.47167	3.595e-08	4.61814e-05
	ENSG00000150540	ENSG00000150540	HNMT	3176	226.924	0.244645	4.13775	1.01228	3.50721e-05	0.0104731
	ENSG00000151632	ENSG00000151632	AKR1C2	1646	1387.87	0.163621	4.33535	0.709353	1.45527e-05	0.00519289
	ENSG00000151692	ENSG00000151692	RNF144A	9781	2036.85	0.279197	5.04947	1.4098	4.43046e-07	0.000371176
	ENSG00000154511	ENSG00000154511	DIPK1A	388650	334.777	0.219635	3.95223	0.868049	7.7427e-05	0.0188853
	ENSG00000155090	ENSG00000155090	KLF10	7071	1662.86	0.294502	-3.87382	-1.14085	0.000107143	0.0248739
	ENSG00000156097	ENSG00000156097	GPR61	83873	140.073	0.288126	-4.0302	-1.16121	5.57285e-05	0.0149143
	ENSG00000157500	ENSG00000157500	APPL1	26060	1263.92	0.17555	3.61976	0.63545	0.000294876	0.0485639
	ENSG00000160505	ENSG00000160505	NLRP4	147945	31.2823	0.620472	4.90717	3.04476	9.24016e-07	0.000712194
	ENSG00000162739	ENSG00000162739	SLAMF6	114836	274.689	0.324695	4.11818	1.33715	3.81873e-05	0.0109825
	ENSG00000163218	ENSG00000163218	PGLYRP4	57115	33.8837	0.571435	5.38304	3.07606	7.32364e-08	8.30113e-05
	ENSG00000163220	ENSG00000163220	S100A9	6280	5.54475	1.565	3.65605	5.72172	0.000256127	0.0432922
	ENSG00000163359	ENSG00000163359	COL6A3	1293	1671.13	0.258331	4.45269	1.15027	8.48004e-06	0.00344682
	ENSG00000163565	ENSG00000163565	IFI16	3428	172.757	0.335448	6.44647	2.16245	1.14484e-10	2.75748e-07
	ENSG00000164236	ENSG00000164236	ANKRD33B	651746	664.593	0.230926	7.29558	1.68474	2.97381e-13	1.14605e-09
	ENSG00000164512	ENSG00000164512	ANKRD55	79722	239.953	0.206119	4.41058	0.909102	1.03095e-05	0.00405416
	ENSG00000164649	ENSG00000164649	CDCA7L	55536	526.971	0.178891	4.38613	0.784637	1.15386e-05	0.00444676
	ENSG00000164961	ENSG00000164961	WASHC5	9897	2432.17	0.154471	-4.94246	-0.763467	7.71429e-07	0.000619361
	ENSG00000165125	ENSG00000165125	TRPV6	55503	153.635	0.391927	4.36869	1.71221	1.24991e-05	0.00472247
	ENSG00000167555	ENSG00000167555	ZNF528	84436	224.659	0.262465	4.26849	1.12033	1.96803e-05	0.00653828
	ENSG00000167748	ENSG00000167748	KLK1	3816	1270.87	0.203763	-5.15585	-1.05057	2.52477e-07	0.000243249
	ENSG00000167895	ENSG00000167895	TMC8	147138	314.944	0.439148	-3.70016	-1.62492	0.000215466	0.0395401
	ENSG00000168350	ENSG00000168350	DEGS2	123099	140.472	0.455094	-3.60977	-1.64278	0.000306468	0.0496246
	ENSG00000168386	ENSG00000168386	FILIP1L	11259	446.471	0.182696	3.83786	0.701161	0.00012411	0.0276182
	ENSG00000168754	ENSG00000168754	FAM178B	51252	8760.06	0.288797	-6.37058	-1.83981	1.88312e-10	4.03177e-07
	ENSG00000169877	ENSG00000169877	AHSP	51327	234.063	0.252696	-4.55528	-1.1511	5.23152e-06	0.00229105
	ENSG00000169992	ENSG00000169992	NLGN2	57555	748.576	0.194683	-3.81033	-0.741806	0.000138783	0.0290674
	ENSG00000171617	ENSG00000171617	ENC1	8507	718.201	0.285626	7.59527	2.16941	3.07161e-14	1.9729e-10
	ENSG00000173805	ENSG00000173805	HAP1	9001	64.9907	0.771545	-4.8782	-3.76375	1.07058e-06	0.000793426
	ENSG00000174358	ENSG00000174358	SLC6A19	340024	137.144	0.418326	-3.77572	-1.57948	0.000159546	0.0320238
	ENSG00000181019	ENSG00000181019	NQO1	1728	3503.19	0.167276	5.28086	0.883363	1.28578e-07	0.000130399
	ENSG00000182459	ENSG00000182459	TEX19	400629	404.875	0.248369	4.46095	1.10796	8.15986e-06	0.00341809
	ENSG00000184956	ENSG00000184956	MUC6	4588	13.3594	1.4551	-3.85165	-5.60456	0.000117324	0.0265966
	ENSG00000185101	ENSG00000185101	ANO9	338440	253.524	0.310657	-3.67201	-1.14074	0.000240654	0.0411303
	ENSG00000185201	ENSG00000185201	IFITM2	10581	2592.3	0.170374	-3.63593	-0.619468	0.000276982	0.0460647
	ENSG00000185338	ENSG00000185338	SOCS1	8651	1653.48	0.221144	3.83389	0.847842	0.00012613	0.0276182
	ENSG00000185551	ENSG00000185551	NR2F2	7026	9388.31	0.158172	5.59732	0.885339	2.17692e-08	2.99622e-05
	ENSG00000185567	ENSG00000185567	AHNAK2	113146	40.5134	0.410831	-4.72567	-1.94145	2.29354e-06	0.00140292
	ENSG00000186472	ENSG00000186472	PCLO	27445	20.6552	0.618365	6.68041	4.13093	2.38278e-11	6.55911e-08
	ENSG00000187134	ENSG00000187134	AKR1C1	1645	5062.78	0.157829	5.66626	0.894301	1.45944e-08	2.8122e-05
	ENSG00000189298	ENSG00000189298	ZKSCAN3	80317	2314.19	0.15107	3.92191	0.592484	8.78503e-05	0.0211599
	ENSG00000196074	ENSG00000196074	SYCP2	10388	90.5512	0.460306	4.28599	1.97287	1.81927e-05	0.00619747
	ENSG00000196139	ENSG00000196139	AKR1C3	8644	265.406	0.205417	3.80484	0.78158	0.000141896	0.0294
	ENSG00000197043	ENSG00000197043	ANXA6	309	1682.59	0.251724	4.62089	1.16319	3.82102e-06	0.00201219
	ENSG00000223572	ENSG00000223572	CKMT1A	548596	271.628	0.209991	-4.58955	-0.963765	4.44198e-06	0.00208762
	ENSG00000224586	ENSG00000224586	GPX5	2880	28.493	0.615275	3.82344	2.35247	0.000131601	0.0281757
	ENSG00000224982	ENSG00000224982	TMEM233	387890	26.7409	0.510481	3.96575	2.02444	7.31667e-05	0.0183097
	ENSG00000226763	ENSG00000226763	SRRM5	100170229	104.847	0.332276	7.14504	2.37413	8.99672e-13	2.8893e-09
	ENSG00000241476	ENSG00000241476	SSX2	6757	236.336	0.583919	4.61338	2.69384	3.96171e-06	0.00201219
	ENSG00000255274	ENSG00000255274	SMIM35		20.6936	0.534846	4.83543	2.58621	1.32857e-06	0.000883473
	ENSG00000261371	ENSG00000261371	PECAM1	5175	672.244	0.220773	-3.86098	-0.8524	0.000112933	0.025906
	ENSG00000266338	ENSG00000266338	NBPF15	284565	354.669	0.274693	3.71012	1.01914	0.000207161	0.0383825
	ENSG00000267168	ENSG00000267168			7.63783	1.51635	-3.63562	-5.51287	0.000277311	0.0460647
	ENSG00000284701	ENSG00000284701	TMEM247	388946	181.042	0.290716	3.836	1.11519	0.000125052	0.0276182
