# Supplementary material for: De novo variants in the splicing factor gene SF3B1 are associated with neurodevelopmental disorders
Source: Nat Commun. 2026 Jan 23;17:1569. doi: 10.1038/s41467-026-68284-9 (PMC12902031; doi:10.1038/s41467-026-68284-9)
Supplement: Supplementary file 5 — Supplementary Data 3 [file 41467_2026_68284_MOESM5_ESM.xlsx]

## Sheet: enrichments_P780L
Supplementary Data 3. Pathway enrichment analysis
enrichment_P780L
	p_value	term_size	query_size	intersection_size	term_id	source	term_name	intersection
1	9.36928446696675e-10	977	325	57	GO:0043603	GO:BP	amide metabolic process	PLA2G6,CDC123,EIF2AK1,RPS2,C1QBP,RPL36,CLN5,ELAVL1,CYFIP1,ELP4,SMPD1,UQCC2,GSTO1,AURKAIP1,GALC,LARP4,RPL35,FMR1,HEXB,PML,RPL37,MRPS2,RTN4,CSNK2A1,EIF3L,FPGS,RPL10,EIF3H,EIF3C,FXR1,RACK1,AARS1,SPTLC2,FARSA,SHFL,GNE,EIF3E,RPL24,RPL15,EEF1A1,EIF3J,EEF1B2,EIF3F,CLN8,ILF3,ACACB,NACA,ST6GAL1,PASK,HTD2,NPEPPS,P4HB,METTL5,YTHDF2,DARS2,GSTM4,CSDE1
2	6.27055932483121e-09	734	325	46	GO:0006518	GO:BP	peptide metabolic process	CDC123,EIF2AK1,RPS2,C1QBP,RPL36,CLN5,ELAVL1,CYFIP1,ELP4,UQCC2,GSTO1,AURKAIP1,LARP4,RPL35,FMR1,PML,RPL37,MRPS2,RTN4,CSNK2A1,EIF3L,RPL10,EIF3H,EIF3C,FXR1,RACK1,AARS1,FARSA,SHFL,EIF3E,RPL24,RPL15,EEF1A1,EIF3J,EEF1B2,EIF3F,ILF3,NACA,PASK,NPEPPS,P4HB,METTL5,YTHDF2,DARS2,GSTM4,CSDE1
3	6.27055932483121e-09	569	325	40	GO:0006412	GO:BP	translation	CDC123,EIF2AK1,RPS2,C1QBP,RPL36,ELAVL1,CYFIP1,ELP4,UQCC2,AURKAIP1,LARP4,RPL35,FMR1,PML,RPL37,MRPS2,CSNK2A1,EIF3L,RPL10,EIF3H,EIF3C,FXR1,RACK1,AARS1,FARSA,SHFL,EIF3E,RPL24,RPL15,EEF1A1,EIF3J,EEF1B2,EIF3F,ILF3,NACA,PASK,METTL5,YTHDF2,DARS2,CSDE1
4	6.27055932483121e-09	708	325	45	GO:0043604	GO:BP	amide biosynthetic process	PLA2G6,CDC123,EIF2AK1,RPS2,C1QBP,RPL36,ELAVL1,CYFIP1,ELP4,SMPD1,UQCC2,AURKAIP1,LARP4,RPL35,FMR1,PML,RPL37,MRPS2,CSNK2A1,EIF3L,RPL10,EIF3H,EIF3C,FXR1,RACK1,AARS1,SPTLC2,FARSA,SHFL,EIF3E,RPL24,RPL15,EEF1A1,EIF3J,EEF1B2,EIF3F,CLN8,ILF3,NACA,PASK,HTD2,METTL5,YTHDF2,DARS2,CSDE1
6	9.80883383066676e-09	590	325	40	GO:0043043	GO:BP	peptide biosynthetic process	CDC123,EIF2AK1,RPS2,C1QBP,RPL36,ELAVL1,CYFIP1,ELP4,UQCC2,AURKAIP1,LARP4,RPL35,FMR1,PML,RPL37,MRPS2,CSNK2A1,EIF3L,RPL10,EIF3H,EIF3C,FXR1,RACK1,AARS1,FARSA,SHFL,EIF3E,RPL24,RPL15,EEF1A1,EIF3J,EEF1B2,EIF3F,ILF3,NACA,PASK,METTL5,YTHDF2,DARS2,CSDE1
13	4.01346220896166e-06	154	325	17	GO:0002181	GO:BP	cytoplasmic translation	RPS2,RPL36,RPL35,FMR1,RPL37,EIF3L,RPL10,EIF3H,EIF3C,RACK1,EIF3E,RPL24,RPL15,EIF3J,EIF3F,YTHDF2,CSDE1
14	7.70522897577447e-06	293	325	23	GO:0006417	GO:BP	regulation of translation	CDC123,EIF2AK1,C1QBP,ELAVL1,CYFIP1,ELP4,UQCC2,LARP4,FMR1,PML,CSNK2A1,RPL10,EIF3H,EIF3C,FXR1,RACK1,SHFL,EIF3E,ILF3,PASK,METTL5,YTHDF2,CSDE1
17	8.54242918858055e-06	348	325	25	GO:0034248	GO:BP	regulation of amide metabolic process	PLA2G6,CDC123,EIF2AK1,C1QBP,ELAVL1,CYFIP1,ELP4,UQCC2,LARP4,FMR1,PML,RTN4,CSNK2A1,RPL10,EIF3H,EIF3C,FXR1,RACK1,SHFL,EIF3E,ILF3,PASK,METTL5,YTHDF2,CSDE1
19	1.26512444372471e-05	436	325	28	GO:0010608	GO:BP	post-transcriptional regulation of gene expression	CDC123,EIF2AK1,C1QBP,ELAVL1,CYFIP1,ELP4,PARN,UQCC2,LARP4,FMR1,PML,CSNK2A1,LIN28B,APEX1,RPL10,DICER1,EIF3H,EIF3C,FXR1,RACK1,RAN,SHFL,EIF3E,ILF3,PASK,METTL5,YTHDF2,CSDE1
23	4.56210128529937e-05	15	325	6	GO:0001732	GO:BP	formation of cytoplasmic translation initiation complex	EIF3L,EIF3H,EIF3C,EIF3E,EIF3J,EIF3F
28	0.000146073029429738	122	325	13	GO:0045727	GO:BP	positive regulation of translation	CDC123,C1QBP,ELAVL1,UQCC2,LARP4,FMR1,EIF3C,FXR1,EIF3E,PASK,METTL5,YTHDF2,CSDE1
29	0.000180619843416836	145	325	14	GO:0034250	GO:BP	positive regulation of amide metabolic process	PLA2G6,CDC123,C1QBP,ELAVL1,UQCC2,LARP4,FMR1,EIF3C,FXR1,EIF3E,PASK,METTL5,YTHDF2,CSDE1
31	0.000356432275477754	113	325	12	GO:0006413	GO:BP	translational initiation	CDC123,EIF2AK1,FMR1,PML,EIF3L,EIF3H,EIF3C,EIF3E,EIF3J,EIF3F,YTHDF2,CSDE1
35	0.00121804800805613	39	325	7	GO:0002183	GO:BP	cytoplasmic translational initiation	EIF3L,EIF3H,EIF3C,EIF3E,EIF3J,EIF3F,YTHDF2
41	0.00216389571811696	96	325	10	GO:0048024	GO:BP	regulation of mRNA splicing, via spliceosome	RNPS1,C1QBP,FMR1,PRMT5,FXR1,NOVA2,PTBP1,DDX5,RBM8A,RBMXL1
42	0.00287578058927681	352	325	20	GO:0016032	GO:BP	viral process	DEK,TRIM26,SMPD1,FMR1,EIF3L,NFIA,RAN,SHFL,EEF1A1,PTBP1,EIF3F,CSNK1A1,ILF3,ST6GAL1,GSK3B,IFITM1,ST3GAL3,TRIM5,P4HB,CSDE1
44	0.00438166398247791	21	325	5	GO:0019081	GO:BP	viral translation	EIF3L,SHFL,PTBP1,EIF3F,CSDE1
46	0.00628726919013058	405	325	21	GO:0022613	GO:BP	ribonucleoprotein complex biogenesis	C1QBP,SNRPD1,RPL35,SF3A1,PRMT5,MRPS2,EIF3L,NOL8,RPL10,DICER1,EIF3H,EIF3C,RAN,PPAN,EIF3E,EIF3J,EMG1,EIF3F,WDR74,METTL5,YTHDF2
47	0.00630914316088599	52	325	7	GO:0000381	GO:BP	regulation of alternative mRNA splicing, via spliceosome	RNPS1,FMR1,FXR1,NOVA2,PTBP1,DDX5,RBM8A
48	0.00631970855027422	5	325	3	GO:0070602	GO:BP	regulation of centromeric sister chromatid cohesion	CTNNB1,NAA10,CTCF
53	0.0098044727514947	118	325	10	GO:0050684	GO:BP	regulation of mRNA processing	RNPS1,C1QBP,FMR1,PRMT5,FXR1,NOVA2,PTBP1,DDX5,RBM8A,RBMXL1
54	0.0110654253773821	77	325	8	GO:0006446	GO:BP	regulation of translational initiation	CDC123,EIF2AK1,FMR1,PML,EIF3H,EIF3E,YTHDF2,CSDE1
57	0.0120133615309453	874	325	34	GO:0009894	GO:BP	regulation of catabolic process	PSMC6,TRIM39,ELAVL1,RAB8A,PARN,BCL2L1,PSMF1,CLEC16A,FMR1,PML,UVRAG,CSNK2A1,LIN28B,APEX1,EIF3H,FXR1,RACK1,SPTLC2,ATP6V1G1,PSMC5,PSAP,EEF1A1,CSNK2A2,CSNK1A1,SIRT1,HIF1A,GSK3B,HTT,RBM8A,TRIM5,ITPR1,MCL1,YTHDF2,CSDE1
59	0.0140013632794931	102	325	9	GO:0019080	GO:BP	viral gene expression	EIF3L,SHFL,PTBP1,EIF3F,CSNK1A1,ST6GAL1,GSK3B,ST3GAL3,CSDE1
64	0.0167971970266249	681	325	28	GO:0032880	GO:BP	regulation of protein localization	PLA2G6,SERGEF,MYRIP,UQCC2,RNF4,BCL2L1,CTNNB1,PML,RTN4,EPB41L2,HSPA8,EGF,GOPC,CCDC88A,RACK1,RAN,EMD,TUNAR,CSNK2A2,GLUD1,TOMM7,NACA,GSK3B,APBB3,MIDN,NPEPPS,SLC8B1,TRIM5
66	0.0184318986174646	65	325	7	GO:0000380	GO:BP	alternative mRNA splicing, via spliceosome	RNPS1,FMR1,FXR1,NOVA2,PTBP1,DDX5,RBM8A
68	0.0191196610843597	132	325	10	GO:0034249	GO:BP	negative regulation of amide metabolic process	EIF2AK1,FMR1,PML,RTN4,CSNK2A1,FXR1,RACK1,SHFL,EIF3E,ILF3
70	0.0194558897181452	798	325	31	GO:0033365	GO:BP	protein localization to organelle	CEP192,CHCHD10,RAB8A,HOOK3,RNF4,PML,AIFM1,SNX16,RTN4,CTCF,POT1,HSPA8,NOL8,EGF,KPNA1,CCDC88A,IPO4,MMGT1,NUP214,RAN,M6PR,NCOA4,CSNK2A2,BCAP29,TOMM7,MTX2,IPO9,NACA,GSK3B,NPEPPS,CTDNEP1
71	0.0201158694192146	240	325	14	GO:0033044	GO:BP	regulation of chromosome organization	SMARCA2,PARN,RNF4,PBRM1,CTNNB1,PML,SUB1,NAA10,CTCF,POT1,SMARCE1,XRCC3,DPF2,MRE11
72	0.0202240247607927	110	325	9	GO:0017148	GO:BP	negative regulation of translation	EIF2AK1,FMR1,PML,CSNK2A1,FXR1,RACK1,SHFL,EIF3E,ILF3
75	0.022109558059758	630	325	26	GO:0010564	GO:BP	regulation of cell cycle process	CEP76,SMARCA2,TRIM39,AURKAIP1,RNF4,PBRM1,BCL2L1,L3MBTL1,CTNNB1,PML,PRMT5,NAA10,UVRAG,CSNK2A1,CTCF,EGF,SMARCE1,XRCC3,DPF2,MRE11,TMEM14B,CSNK2A2,SIRT1,MLF1,SPAST,YTHDF2
76	0.022109558059758	273	325	15	GO:1903311	GO:BP	regulation of mRNA metabolic process	RNPS1,C1QBP,ELAVL1,PARN,FMR1,PRMT5,APEX1,FXR1,NOVA2,PTBP1,DDX5,RBM8A,YTHDF2,RBMXL1,CSDE1
77	0.0224036344794494	773	325	30	GO:0060341	GO:BP	regulation of cellular localization	PLA2G6,SERGEF,MYRIP,UQCC2,RNF4,BCL2L1,CTNNB1,PML,RTN4,EPB41L2,HSPA8,EGF,GOPC,CCDC88A,RACK1,NUP214,RAN,EMD,TUNAR,CSNK2A2,GLUD1,ARV1,TOMM7,NACA,GSK3B,APBB3,MIDN,NPEPPS,SLC8B1,TRIM5
79	0.0233600873973199	33	325	5	GO:1902175	GO:BP	regulation of oxidative stress-induced intrinsic apoptotic signaling pathway	RACK1,SIRT1,HIF1A,P4HB,MCL1
85	0.02556928492787	606	325	25	GO:0031329	GO:BP	regulation of cellular catabolic process	ELAVL1,RAB8A,PARN,BCL2L1,CLEC16A,FMR1,UVRAG,LIN28B,APEX1,FXR1,SPTLC2,ATP6V1G1,PSAP,EEF1A1,CSNK2A2,SIRT1,HIF1A,GSK3B,HTT,RBM8A,TRIM5,ITPR1,MCL1,YTHDF2,CSDE1
86	0.0256884782012392	194	325	12	GO:0022618	GO:BP	protein-RNA complex assembly	SNRPD1,SF3A1,PRMT5,EIF3L,RPL10,DICER1,EIF3H,EIF3C,PPAN,EIF3E,EIF3J,EIF3F
87	0.0265022138834354	196	325	12	GO:1903050	GO:BP	regulation of proteolysis involved in protein catabolic process	PSMC6,TRIM39,PSMF1,FMR1,PML,CSNK2A1,EIF3H,RACK1,PSMC5,CSNK2A2,CSNK1A1,GSK3B
88	0.0265022138834354	9	325	3	GO:0060967	GO:BP	negative regulation of gene silencing by regulatory ncRNA	ELAVL1,FMR1,LIN28B
89	0.0265022138834354	9	325	3	GO:0060965	GO:BP	negative regulation of miRNA-mediated gene silencing	ELAVL1,FMR1,LIN28B
90	0.0265022138834354	169	325	11	GO:0015833	GO:BP	peptide transport	PLA2G6,MYRIP,MGST1,UQCC2,TUNAR,ABCC5,TAP2,GLUD1,PASK,MIDN,SLC8B1
91	0.0265022138834354	9	325	3	GO:0060149	GO:BP	negative regulation of post-transcriptional gene silencing	ELAVL1,FMR1,LIN28B
92	0.0265022138834354	9	325	3	GO:1900369	GO:BP	negative regulation of post-transcriptional gene silencing by regulatory ncRNA	ELAVL1,FMR1,LIN28B
93	0.0266650783063628	284	325	15	GO:0000377	GO:BP	RNA splicing, via transesterification reactions with bulged adenosine as nucleophile	RNPS1,C1QBP,SNRPD1,FMR1,SF3A1,PRMT5,HSPA8,FXR1,RBM42,NOVA2,PTBP1,DDX5,RBM8A,HNRNPA3,RBMXL1
94	0.0266650783063628	284	325	15	GO:0000398	GO:BP	mRNA splicing, via spliceosome	RNPS1,C1QBP,SNRPD1,FMR1,SF3A1,PRMT5,HSPA8,FXR1,RBM42,NOVA2,PTBP1,DDX5,RBM8A,HNRNPA3,RBMXL1
96	0.0286998261025932	21	325	4	GO:0060964	GO:BP	regulation of miRNA-mediated gene silencing	ELAVL1,FMR1,LIN28B,FXR1
97	0.0286998261025932	21	325	4	GO:0060147	GO:BP	regulation of post-transcriptional gene silencing	ELAVL1,FMR1,LIN28B,FXR1
98	0.0286998261025932	21	325	4	GO:1900368	GO:BP	regulation of post-transcriptional gene silencing by regulatory ncRNA	ELAVL1,FMR1,LIN28B,FXR1
99	0.0286998261025932	21	325	4	GO:0045947	GO:BP	negative regulation of translational initiation	EIF2AK1,FMR1,PML,EIF3E
100	0.0287537659058229	288	325	15	GO:0000375	GO:BP	RNA splicing, via transesterification reactions	RNPS1,C1QBP,SNRPD1,FMR1,SF3A1,PRMT5,HSPA8,FXR1,RBM42,NOVA2,PTBP1,DDX5,RBM8A,HNRNPA3,RBMXL1
102	0.0287537659058229	200	325	12	GO:0042886	GO:BP	amide transport	PLA2G6,MYRIP,MGST1,UQCC2,TUNAR,ABCC5,PSAP,TAP2,GLUD1,PASK,MIDN,SLC8B1
103	0.0287537659058229	173	325	11	GO:0043484	GO:BP	regulation of RNA splicing	RNPS1,C1QBP,FMR1,PRMT5,TADA2B,FXR1,NOVA2,PTBP1,DDX5,RBM8A,RBMXL1
104	0.0321656319346508	10	325	3	GO:0070601	GO:BP	centromeric sister chromatid cohesion	CTNNB1,NAA10,CTCF
105	0.0321656319346508	10	325	3	GO:0051657	GO:BP	maintenance of organelle location	UVRAG,SIRT1,AKAP9
106	0.0324553286329212	204	325	12	GO:0071826	GO:BP	protein-RNA complex organization	SNRPD1,SF3A1,PRMT5,EIF3L,RPL10,DICER1,EIF3H,EIF3C,PPAN,EIF3E,EIF3J,EIF3F
110	0.0366575047093786	23	325	4	GO:0060966	GO:BP	regulation of gene silencing by regulatory ncRNA	ELAVL1,FMR1,LIN28B,FXR1
111	0.0366575047093786	58	325	6	GO:1903051	GO:BP	negative regulation of proteolysis involved in protein catabolic process	TRIM39,PSMF1,PML,CSNK2A1,EIF3H,CSNK2A2
112	0.0366575047093786	669	325	26	GO:0051603	GO:BP	proteolysis involved in protein catabolic process	PRAME,PSMC6,TRIM39,MARCHF6,FBXO44,RNF4,PSMF1,CTNNB1,FMR1,PML,UBE2K,CSNK2A1,EIF3H,ARMC8,RACK1,YME1L1,CTSB,PSMC5,RNF111,CSNK2A2,SPOP,CAPN2,CSNK1A1,SIRT1,GSK3B,MIDN
115	0.037845278023863	363	325	17	GO:0043161	GO:BP	proteasome-mediated ubiquitin-dependent protein catabolic process	PRAME,PSMC6,TRIM39,MARCHF6,FBXO44,RNF4,CTNNB1,PML,UBE2K,EIF3H,ARMC8,RACK1,PSMC5,SPOP,CSNK1A1,SIRT1,GSK3B
116	0.0382482994067762	463	325	20	GO:0010498	GO:BP	proteasomal protein catabolic process	PRAME,PSMC6,TRIM39,MARCHF6,FBXO44,RNF4,PSMF1,CTNNB1,FMR1,PML,UBE2K,EIF3H,ARMC8,RACK1,PSMC5,SPOP,CSNK1A1,SIRT1,GSK3B,MIDN
117	0.0383463693878156	182	325	11	GO:0051651	GO:BP	maintenance of location in cell	CHCHD10,GSTO1,IBTK,PML,UVRAG,CCDC88A,SIRT1,AKAP9,HTT,SLC8B1,ITPR1
118	0.0384457917446883	11	325	3	GO:0072497	GO:BP	mesenchymal stem cell differentiation	CTNNB1,LTBP3,GSK3B
119	0.0384457917446883	11	325	3	GO:0075522	GO:BP	IRES-dependent viral translational initiation	PTBP1,EIF3F,CSDE1
120	0.0384511266185454	129	325	9	GO:2000779	GO:BP	regulation of double-strand break repair	DEK,SMARCA2,PBRM1,PML,POT1,SMARCE1,DPF2,PPP4C,SIRT1
122	0.0391792399265207	862	325	31	GO:0015031	GO:BP	protein transport	PLA2G6,SERGEF,MYRIP,GOLGA7,RAB8A,UQCC2,AIFM1,SNX16,HSPA8,KPNA1,SEC31A,IPO4,RACK1,NUP214,RAN,EMD,TUNAR,M6PR,NCOA4,RAB18,GLUD1,TOMM7,MTX2,IPO9,COPB2,GSK3B,UNC119,APBB3,MIDN,SLC8B1,MACF1
130	0.0448457557154012	373	325	17	GO:1903829	GO:BP	positive regulation of protein localization	PLA2G6,MYRIP,PML,RTN4,EPB41L2,EGF,CCDC88A,RACK1,RAN,EMD,TUNAR,CSNK2A2,GLUD1,TOMM7,GSK3B,APBB3,NPEPPS
132	0.0465146567512166	875	325	31	GO:0010629	GO:BP	negative regulation of gene expression	EIF2AK1,RNPS1,C1QBP,ELAVL1,PARN,L3MBTL1,FMR1,NPTN,CPNE1,PML,CSNK2A1,LIN28B,APEX1,DICER1,FXR1,RACK1,RAN,SHFL,EIF3E,PTBP1,SIRT1,HIF1A,ILF3,CAST,GSK3B,ZNF281,BAZ2A,DDX5,RBM8A,YTHDF2,CSDE1
133	0.0477750789407112	43	325	5	GO:2000059	GO:BP	negative regulation of ubiquitin-dependent protein catabolic process	TRIM39,PML,CSNK2A1,EIF3H,CSNK2A2
134	0.0489396989366519	26	325	4	GO:0006622	GO:BP	protein targeting to lysosome	SNX16,HSPA8,M6PR,NCOA4
135	0.000365915978437617	102	240	13	REAC:R-HSA-72689	REAC	Formation of a pool of free 40S subunits	RPS2,RPL36,RPL35,RPL37,EIF3L,RPL10,EIF3H,EIF3C,EIF3E,RPL24,RPL15,EIF3J,EIF3F
136	0.000401338896517872	113	240	13	REAC:R-HSA-72706	REAC	GTP hydrolysis and joining of the 60S ribosomal subunit	RPS2,RPL36,RPL35,RPL37,EIF3L,RPL10,EIF3H,EIF3C,EIF3E,RPL24,RPL15,EIF3J,EIF3F
137	0.000401338896517872	120	240	13	REAC:R-HSA-72737	REAC	Cap-dependent Translation Initiation	RPS2,RPL36,RPL35,RPL37,EIF3L,RPL10,EIF3H,EIF3C,EIF3E,RPL24,RPL15,EIF3J,EIF3F
138	0.000401338896517872	292	240	21	REAC:R-HSA-72766	REAC	Translation	RPS2,RPL36,AURKAIP1,RPL35,RPL37,MRPS2,EIF3L,RPL10,EIF3H,EIF3C,AARS1,FARSA,PPA1,EIF3E,RPL24,RPL15,EEF1A1,EIF3J,EEF1B2,EIF3F,DARS2
139	0.000401338896517872	120	240	13	REAC:R-HSA-72613	REAC	Eukaryotic Translation Initiation	RPS2,RPL36,RPL35,RPL37,EIF3L,RPL10,EIF3H,EIF3C,EIF3E,RPL24,RPL15,EIF3J,EIF3F
140	0.000401338896517872	112	240	13	REAC:R-HSA-156827	REAC	L13a-mediated translational silencing of Ceruloplasmin expression	RPS2,RPL36,RPL35,RPL37,EIF3L,RPL10,EIF3H,EIF3C,EIF3E,RPL24,RPL15,EIF3J,EIF3F
141	0.00657888048651327	780	240	35	REAC:R-HSA-2262752	REAC	Cellular responses to stress	EIF2AK1,RPS2,PSMC6,RPL36,PARN,HMGA1,PSMF1,RPL35,CTDSP2,RBBP7,RPL37,CSNK2A1,COX4I1,POT1,HSPA8,RPL10,SEC31A,NUP214,ATP6V1G1,MRE11,RPL24,PSMC5,RPL15,DYNLL1,EEF1A1,CSNK2A2,DNAJB1,SIRT1,HIF1A,GSK3B,COX20,H2BC8,HIGD1A,TUBA1C,P4HB
142	0.00827081184004269	794	240	35	REAC:R-HSA-8953897	REAC	Cellular responses to stimuli	EIF2AK1,RPS2,PSMC6,RPL36,PARN,HMGA1,PSMF1,RPL35,CTDSP2,RBBP7,RPL37,CSNK2A1,COX4I1,POT1,HSPA8,RPL10,SEC31A,NUP214,ATP6V1G1,MRE11,RPL24,PSMC5,RPL15,DYNLL1,EEF1A1,CSNK2A2,DNAJB1,SIRT1,HIF1A,GSK3B,COX20,H2BC8,HIGD1A,TUBA1C,P4HB
143	0.0107018418592038	809	240	35	REAC:R-HSA-9824446	REAC	Viral Infection Pathways	RPS2,PSMC6,RPL36,SNRPD1,GOLGA7,HMGA1,TCEA1,BCL2L1,PSMF1,RPL35,RBBP7,PML,RPL37,UVRAG,GTF2A2,RPL10,KPNA1,NUP214,RAN,RPL24,PSMC5,RPL15,DYNLL1,EEF1A1,CSNK1A1,G3BP1,ST6GAL1,IMPDH2,GSK3B,H2BC8,ATP1A1,DDX5,NMT1,TUBA1C,ST3GAL3
144	0.0138343247808604	52	240	7	REAC:R-HSA-72695	REAC	Formation of the ternary complex, and subsequently, the 43S complex	RPS2,EIF3L,EIF3H,EIF3C,EIF3E,EIF3J,EIF3F
145	0.0209492044466938	94	240	9	REAC:R-HSA-156842	REAC	Eukaryotic Translation Elongation	RPS2,RPL36,RPL35,RPL37,RPL10,RPL24,RPL15,EEF1A1,EEF1B2
146	0.0229136289593847	60	240	7	REAC:R-HSA-72662	REAC	Activation of the mRNA upon binding of the cap-binding complex and eIFs, and subsequent binding to 43S	RPS2,EIF3L,EIF3H,EIF3C,EIF3E,EIF3J,EIF3F
147	0.0229136289593847	999	240	39	REAC:R-HSA-5663205	REAC	Infectious disease	RPS2,PSMC6,RPL36,SNRPD1,GOLGA7,CYFIP1,HMGA1,TCEA1,BCL2L1,PSMF1,CTNNB1,RPL35,RBBP7,PML,RPL37,UVRAG,GTF2A2,RPL10,KPNA1,NUP214,RAN,RPL24,PSMC5,RPL15,DYNLL1,EEF1A1,CSNK1A1,G3BP1,ST6GAL1,IMPDH2,GSK3B,H2BC8,ATP1A1,DDX5,NMT1,TUBA1C,ST3GAL3,ACTG1,ITPR1
148	0.0229136289593847	59	240	7	REAC:R-HSA-72649	REAC	Translation initiation complex formation	RPS2,EIF3L,EIF3H,EIF3C,EIF3E,EIF3J,EIF3F
149	0.0229136289593847	59	240	7	REAC:R-HSA-72702	REAC	Ribosomal scanning and start codon recognition	RPS2,EIF3L,EIF3H,EIF3C,EIF3E,EIF3J,EIF3F
150	0.0262170871640387	171	240	12	REAC:R-HSA-9010553	REAC	Regulation of expression of SLITs and ROBOs	RPS2,PSMC6,RNPS1,RPL36,PSMF1,RPL35,RPL37,RPL10,RPL24,PSMC5,RPL15,RBM8A
151	0.0496624202609834	90	240	8	REAC:R-HSA-156902	REAC	Peptide chain elongation	RPS2,RPL36,RPL35,RPL37,RPL10,RPL24,RPL15,EEF1A1
152	0.0043475825818972	50	189	8	WP:WP107	WP	Translation factors	EIF2AK1,EIF3H,EIF3C,EIF3E,EEF1A1,EIF3J,EEF1B2,EIF3F
153	0.0043475825818972	16	189	5	WP:WP5027	WP	nsp1 from SARS CoV 2 inhibits translation initiation in the host cell	EIF3H,EIF3C,EIF3E,EIF3J,EIF3F
154	0.0166166082783663	146	189	12	WP:WP2857	WP	Mesodermal commitment pathway	TCF4,C1QBP,ELP4,DNMT3B,PBX3,CCDC88A,ZNF281,HTT,PBX1,TRIM5,MTF2,MACF1
155	0.0269791510529354	17	189	4	WP:WP4153	WP	Degradation pathway of sphingolipids including diseases	GALC,HEXB,NPC2,PSAP
156	0.0269791510529354	143	189	11	WP:WP2853	WP	Endoderm differentiation	TCF4,C1QBP,ELAVL1,ELP4,DNMT3B,CTNNB1,PBX3,ZNF281,PBX1,TRIM5,MTF2
157	0.0269791510529354	26	189	5	WP:WP3658	WP	Wnt beta catenin signaling pathway in leukemia	CTNNB1,PML,CSNK1A1,PPARD,GSK3B
158	0.0269791510529354	17	189	4	WP:WP3664	WP	Regulation of Wnt B catenin signaling by small molecule compounds	TCF4,CTNNB1,CSNK1A1,GSK3B
159	0.0269791510529354	2	189	2	WP:WP2943	WP	Hypoxia mediated EMT and stemness	DICER1,ZEB1
160	0.0314220230404578	85	189	8	WP:WP138	WP	Androgen receptor signaling pathway	RNF4,CTNNB1,SMARCE1,RACK1,RAN,NCOA4,SIRT1,GSK3B
enrichment_N829S
	p_value	term_size	query_size	intersection_size	term_id	source	term_name	intersection
7	6.91804644694181e-05	861	205	31	GO:0006259	GO:BP	DNA metabolic process	MAPK1,GNL3L,TCF7L2,CTNNB1,SUB1,KDM2A,REV3L,EHMT1,KPNA1,SMC1A,SMARCE1,DPF2,TOP1MT,TAF6,RAN,ACTB,EHMT2,SP100,NSD2,ORC5,GAR1,CHD4,HNRNPA1,HNRNPU,RAD17,BAZ2A,CERS1,SMARCA4,NFRKB,PARP9,MUTYH
43	0.00170563151997329	457	205	18	GO:0051052	GO:BP	regulation of DNA metabolic process	MAPK1,GNL3L,CTNNB1,SUB1,KPNA1,SMARCE1,DPF2,TAF6,ACTB,EHMT2,ORC5,HNRNPA1,HNRNPU,RAD17,BAZ2A,CERS1,SMARCA4,NFRKB
53	0.0027796521049796	977	205	28	GO:0043603	GO:BP	amide metabolic process	ATP6AP2,CLN5,TNRC6A,GSTO1,DAPK1,GALC,RTN4,AGK,FXR1,GNPDA1,AARS1,MRRF,SHFL,MRPL4,RPL15,RPL18,CPS1,EEF1B2,IARS1,TNIP1,ACACB,MRPL28,HNRNPU,CERS1,MTIF2,P4HB,SMPD4,CERS2
56	0.00348145395058565	240	205	12	GO:0033044	GO:BP	regulation of chromosome organization	MAPK1,GNL3L,INCENP,CTNNB1,SUB1,SMARCE1,DPF2,ACTB,HNRNPA1,HNRNPU,SMARCA4,NFRKB
58	0.00463418468775478	552	205	19	GO:0051276	GO:BP	chromosome organization	MAPK1,GNL3L,INCENP,TCF7L2,CTNNB1,SUB1,SMC1A,SMARCE1,DPF2,TOP1MT,RAN,ACTB,NUSAP1,SP100,GAR1,HNRNPA1,HNRNPU,SMARCA4,NFRKB
67	0.00821174634191872	41	205	5	GO:1902459	GO:BP	positive regulation of stem cell population maintenance	HDAC2,SMARCE1,DPF2,ACTB,SMARCA4
72	0.00955578593517319	798	205	23	GO:0033365	GO:BP	protein localization to organelle	GNL3L,NOMO1,TCF7L2,RTN4,NOL8,EGF,KPNA1,CCDC88A,AGK,IPO4,CEP83,CD81,RAN,MARK3,EZR,NCOA4,SP100,RAB3IP,WWTR1,HNRNPU,HGS,PARP9,ADAR
77	0.0100179058665474	966	205	26	GO:0045944	GO:BP	positive regulation of transcription by RNA polymerase II	CKAP2,KAT6B,TCF7L2,CTNNB1,MED17,MED24,HDAC2,TAF6,CD81,STING1,ARF4,POU2F1,ATF2,MYO1C,RFX3,SP100,WWTR1,RNF40,TNIP1,PPARD,HNRNPU,ARHGEF2,SMARCA4,ZEB2,BCAS3,AATF
81	0.0101171643385612	239	205	11	GO:0034504	GO:BP	protein localization to nucleus	TCF7L2,NOL8,KPNA1,IPO4,RAN,MARK3,SP100,WWTR1,HNRNPU,PARP9,ADAR
82	0.010514905815495	70	205	6	GO:0006278	GO:BP	RNA-templated DNA biosynthetic process	MAPK1,GNL3L,CTNNB1,GAR1,HNRNPA1,HNRNPU
83	0.010514905815495	70	205	6	GO:0007004	GO:BP	telomere maintenance via telomerase	MAPK1,GNL3L,CTNNB1,GAR1,HNRNPA1,HNRNPU
84	0.0120054011654469	373	205	14	GO:1903829	GO:BP	positive regulation of protein localization	GNL3L,TCF7L2,RTN4,EGF,CCDC88A,CD81,RAN,EMD,EZR,BAIAP3,MYO1C,GLUD1,WWTR1,PARP9
87	0.0130158647021722	773	205	22	GO:0060341	GO:BP	regulation of cellular localization	SERGEF,MAPK1,GNL3L,TCF7L2,CTNNB1,RTN4,EGF,CCDC88A,CD81,RAN,EMD,MARK3,ACTB,EZR,BAIAP3,MYO1C,GLUD1,RFX3,SP100,ARV1,WWTR1,PARP9
88	0.013491613907903	27	205	4	GO:2000819	GO:BP	regulation of nucleotide-excision repair	SMARCE1,DPF2,ACTB,SMARCA4
91	0.0140756075479499	49	205	5	GO:0006611	GO:BP	protein export from nucleus	RAN,EMD,SP100,XPO1,ADAR
92	0.0155678839713071	681	205	20	GO:0032880	GO:BP	regulation of protein localization	SERGEF,GNL3L,TCF7L2,CTNNB1,RTN4,EGF,CCDC88A,CD81,RAN,EMD,MARK3,ACTB,EZR,BAIAP3,MYO1C,GLUD1,RFX3,SP100,WWTR1,PARP9
95	0.0169933036856416	3	205	2	GO:0010909	GO:BP	positive regulation of heparan sulfate proteoglycan biosynthetic process	TCF7L2,CTNNB1
96	0.0176349962881666	52	205	5	GO:0000381	GO:BP	regulation of alternative mRNA splicing, via spliceosome	RBFOX2,FXR1,HNRNPA1,HNRNPU,RBM8A
97	0.0185536131286694	30	205	4	GO:0046475	GO:BP	glycerophospholipid catabolic process	PNPLA8,LDLR,PNPLA6,SMPD4
99	0.0186897202457036	53	205	5	GO:0032210	GO:BP	regulation of telomere maintenance via telomerase	MAPK1,GNL3L,CTNNB1,HNRNPA1,HNRNPU
101	0.0188513232419145	593	205	18	GO:0071824	GO:BP	protein-DNA complex organization	KAT6B,MED17,MED24,EHMT1,HDAC2,SMARCE1,DPF2,TAF6,ACTB,ATF2,MYO1C,KDM5B,CHD4,HNRNPU,BAZ2A,SMARCA4,NFRKB,HDGF
102	0.0200586513271627	31	205	4	GO:2000279	GO:BP	negative regulation of DNA biosynthetic process	GNL3L,HNRNPA1,HNRNPU,CERS1
103	0.0212895261959915	83	205	6	GO:0010833	GO:BP	telomere maintenance via telomere lengthening	MAPK1,GNL3L,CTNNB1,GAR1,HNRNPA1,HNRNPU
104	0.0222257802805689	151	205	8	GO:0000723	GO:BP	telomere maintenance	MAPK1,GNL3L,CTNNB1,SP100,GAR1,HNRNPA1,HNRNPU,NFRKB
105	0.0222257802805689	708	205	20	GO:0043604	GO:BP	amide biosynthetic process	TNRC6A,DAPK1,AGK,FXR1,AARS1,MRRF,SHFL,MRPL4,RPL15,RPL18,CPS1,EEF1B2,IARS1,TNIP1,MRPL28,HNRNPU,CERS1,MTIF2,SMPD4,CERS2
106	0.0237231993537011	153	205	8	GO:0051168	GO:BP	nuclear export	RAN,EMD,GLE1,SP100,HNRNPA1,RBM8A,XPO1,ADAR
107	0.0237231993537011	153	205	8	GO:0071897	GO:BP	DNA biosynthetic process	MAPK1,GNL3L,CTNNB1,REV3L,GAR1,HNRNPA1,HNRNPU,CERS1
108	0.0239957118477504	57	205	5	GO:0046503	GO:BP	glycerolipid catabolic process	PNPLA8,LDLR,CPS1,PNPLA6,SMPD4
109	0.0268573087322018	34	205	4	GO:0070316	GO:BP	regulation of G0 to G1 transition	SMARCE1,DPF2,ACTB,SMARCA4
110	0.0275995849948839	59	205	5	GO:2000036	GO:BP	regulation of stem cell population maintenance	HDAC2,SMARCE1,DPF2,ACTB,SMARCA4
111	0.028085459853569	4	205	2	GO:0150111	GO:BP	regulation of transepithelial transport	ACTB,ACTG1
112	0.028085459853569	4	205	2	GO:1902730	GO:BP	positive regulation of proteoglycan biosynthetic process	TCF7L2,CTNNB1
113	0.028085459853569	4	205	2	GO:0051176	GO:BP	positive regulation of sulfur metabolic process	TCF7L2,CTNNB1
114	0.028085459853569	4	205	2	GO:0010908	GO:BP	regulation of heparan sulfate proteoglycan biosynthetic process	TCF7L2,CTNNB1
115	0.0287457745847229	123	205	7	GO:0051099	GO:BP	positive regulation of binding	CLN5,TCF7L2,EGF,RAN,MARK3,STING1,PARP9
116	0.0311591068814178	734	205	20	GO:0006518	GO:BP	peptide metabolic process	ATP6AP2,CLN5,TNRC6A,GSTO1,DAPK1,RTN4,FXR1,AARS1,MRRF,SHFL,MRPL4,RPL15,RPL18,EEF1B2,IARS1,TNIP1,MRPL28,HNRNPU,MTIF2,P4HB
117	0.0311591068814178	36	205	4	GO:0045023	GO:BP	G0 to G1 transition	SMARCE1,DPF2,ACTB,SMARCA4
118	0.0312666696122446	426	205	14	GO:0007346	GO:BP	regulation of mitotic cell cycle	TRIM39,INCENP,CTNNB1,EGF,SMARCE1,DPF2,TMEM14B,FOXN3,ACTB,ATF2,NUSAP1,HNRNPU,RAD17,SMARCA4
119	0.0312666696122446	243	205	10	GO:0051098	GO:BP	regulation of binding	GNL3L,CLN5,TCF7L2,EGF,RAN,MARK3,STING1,ACTB,SP100,PARP9
120	0.0313605644635453	630	205	18	GO:0010564	GO:BP	regulation of cell cycle process	TRIM39,INCENP,CTNNB1,EGF,SMARCE1,DPF2,TMEM14B,FOXN3,ACTB,ATF2,NUSAP1,USP19,HNRNPU,RAD17,SMARCA4,SPAST,PARP9,ALMS1
121	0.0313605644635453	578	205	17	GO:0051129	GO:BP	negative regulation of cellular component organization	GNL3L,CKAP2,INCENP,CLEC16A,SUB1,RTN4,HDAC2,LDLR,DNAJB1,HNRNPA1,HNRNPU,UNC119,OPA1,MYADM,ARHGEF2,DLG4,CERS2
122	0.0313605644635453	62	205	5	GO:1904356	GO:BP	regulation of telomere maintenance via telomere lengthening	MAPK1,GNL3L,CTNNB1,HNRNPA1,HNRNPU
124	0.0379958919726709	65	205	5	GO:0000380	GO:BP	alternative mRNA splicing, via spliceosome	RBFOX2,FXR1,HNRNPA1,HNRNPU,RBM8A
125	0.0386263451036326	18	205	3	GO:2000310	GO:BP	regulation of NMDA receptor activity	DAPK1,SLC6A9,DLG4
127	0.0410207978275253	5	205	2	GO:0018027	GO:BP	peptidyl-lysine dimethylation	EHMT1,EHMT2
128	0.0410207978275253	442	205	14	GO:0006338	GO:BP	chromatin remodeling	KAT6B,HDAC2,SMARCE1,DPF2,ACTB,ATF2,MYO1C,KDM5B,CHD4,HNRNPU,BAZ2A,SMARCA4,NFRKB,HDGF
130	0.0420541802818551	99	205	6	GO:0033045	GO:BP	regulation of sister chromatid segregation	INCENP,SMARCE1,DPF2,ACTB,HNRNPU,SMARCA4
131	0.0420541802818551	99	205	6	GO:0019827	GO:BP	stem cell population maintenance	CTNNB1,HDAC2,SMARCE1,DPF2,ACTB,SMARCA4
132	0.0430331196823791	19	205	3	GO:0018022	GO:BP	peptidyl-lysine methylation	EHMT1,EHMT2,METTL21A
133	0.0430537798860248	654	205	18	GO:1903047	GO:BP	mitotic cell cycle process	TRIM39,CKAP2,INCENP,EGF,SMC1A,SMARCE1,DPF2,RAN,TMEM14B,FOXN3,ACTB,ATF2,NUSAP1,HNRNPU,RAD17,UNC119,SMARCA4,SPAST
134	0.0430537798860248	100	205	6	GO:0098727	GO:BP	maintenance of cell number	CTNNB1,HDAC2,SMARCE1,DPF2,ACTB,SMARCA4
135	0.0430537798860248	215	205	9	GO:0000819	GO:BP	sister chromatid segregation	INCENP,SMC1A,SMARCE1,DPF2,RAN,ACTB,NUSAP1,HNRNPU,SMARCA4
137	0.047067874104505	262	205	10	GO:0006913	GO:BP	nucleocytoplasmic transport	KPNA1,IPO4,RAN,EMD,GLE1,SP100,HNRNPA1,RBM8A,XPO1,ADAR
138	0.047067874104505	262	205	10	GO:0051169	GO:BP	nuclear transport	KPNA1,IPO4,RAN,EMD,GLE1,SP100,HNRNPA1,RBM8A,XPO1,ADAR
139	0.0481653042985714	103	205	6	GO:0032204	GO:BP	regulation of telomere maintenance	MAPK1,GNL3L,CTNNB1,HNRNPA1,HNRNPU,NFRKB
140	0.0481653042985714	103	205	6	GO:2000278	GO:BP	regulation of DNA biosynthetic process	MAPK1,GNL3L,CTNNB1,HNRNPA1,HNRNPU,CERS1
142	0.000254190239261993	116	126	11	KEGG:03082	KEGG	ATP-dependent chromatin remodeling	HDAC2,SMARCE1,DPF2,H2AC12,ACTB,H2AC15,CHD4,BAZ2A,SMARCA4,ACTG1,NFRKB
143	0.0240458821179711	37	126	5	KEGG:05216	KEGG	Thyroid cancer	MAPK1,TCF7L2,CTNNB1,TPM3,NCOA4
144	0.0338146654250494	121	126	8	KEGG:04919	KEGG	Thyroid hormone signaling pathway	MAPK1,RCAN1,CTNNB1,MED17,MED24,HDAC2,ACTB,ACTG1
145	0.0151378488159245	272	155	14	REAC:R-HSA-3247509	REAC	Chromatin modifying enzymes	KAT6B,KDM2A,EHMT1,HDAC2,SMARCE1,H2AC12,ACTB,ATF2,EHMT2,KDM5B,NSD2,H2AC15,CHD4,SMARCA4
146	0.0151378488159245	272	155	14	REAC:R-HSA-4839726	REAC	Chromatin organization	KAT6B,KDM2A,EHMT1,HDAC2,SMARCE1,H2AC12,ACTB,ATF2,EHMT2,KDM5B,NSD2,H2AC15,CHD4,SMARCA4
147	0.00358233413992567	430	118	19	WP:WP3888	WP	VEGFA VEGFR2 signaling	MAPK1,RCAN1,DSC1,RAB5A,CTNNB1,EWSR1,ELOC,TPM3,EZR,PTPN11,ARF4,ATF2,MYO1C,GLUD1,CAPN2,ACACB,HGS,ACTG1,P4HB
enrichment_E722K
	p_value	term_size	query_size	intersection_size	term_id	source	term_name	intersection
3	0.0333862949648368	2	115	2	GO:2000282	GO:BP	regulation of cellular amino acid biosynthetic process	ENSG00000116288,ENSG00000188603
4	0.0333862949648368	2	115	2	GO:2001288	GO:BP	positive regulation of caveolin-mediated endocytosis	ENSG00000049759,ENSG00000188603
5	0.0424037566145035	391	115	11	GO:0007264	GO:BP	small GTPase-mediated signal transduction	ENSG00000110514,ENSG00000275342,ENSG00000088756,ENSG00000198826,ENSG00000116288,ENSG00000179604,ENSG00000164056,ENSG00000136279,ENSG00000155849,ENSG00000145907,ENSG00000146094
7	0.031898546809057	42	65	4	KEGG:00513	KEGG	Various types of N-glycan biosynthesis	ENSG00000253710,ENSG00000101901,ENSG00000177239,ENSG00000126091
