# Supplementary material for: De novo variants in the splicing factor gene SF3B1 are associated with neurodevelopmental disorders
Source: Nat Commun. 2026 Jan 23;17:1569. doi: 10.1038/s41467-026-68284-9 (PMC12902031; doi:10.1038/s41467-026-68284-9)
Supplement: Supplementary file 6 — Supplementary Data 4 [file 41467_2026_68284_MOESM6_ESM.xlsx]

## Sheet: Feuil1
Supplementary Data 4. List of oligonucleotides used in this study
Application	Gene name	Primers sense	Exon number	Sequence
RT-PCR	DPH5	Forward	Exon 4	CTGTAGGCTGCTGTGGTTTAC
		Reverse	Exon7 - Intron 7	CCTTCCCctataggcagaaa
	DUSP11	Forward	Exon 5	GGACTGGCTACCTCATTTGC
		Reverse	Exon 8	GACTGGTTGCATGAGATGTGC
	ENOSF1	Forward	Exon 10	GGGTGCTGATCTCCAGGATG
		Reverse	Exon 11	GGAGGTTGGCTCCTCAATCC
	GAPDH	Forward	Exon 5	GAGTCAACGGATTTGGTCGT
		Reverse	Exon 7	TTGATTTTGGAGGGATCTCG
	RBM5	Forward	Exon 15	GGCTGTAGTGTCCCAGAGTC
		Reverse	Exon 17	GCCCTGTTGTCGGATCATAG
	SEPT6	Forward	Exon 10	CTGCACCAGGACGAGAAGAA
		Reverse	Exon 11	CAGCATGCAGCAAACAGCA
	SF3B1ins	Forward	Exon 12	GCATTGCGTCAGATTACTGA
		Reverse	Intron 12	ctgaaaaagagaaaagagaagaag
	TMEM14C	Forward	Exon 1	GACACCTCGCAGTCATTCCT
		Reverse	Exon 3	TGATCCCACCAGAAGCAACC
	CRNDE	Forward	Exon 2	ATTCATCCCAAGGCTGGTCTG
		Reverse	Exon 4	TTCATTTCAACATTTCCAGTGGCA
	ENOX2	Forward	Exon 10	TCAGGCGAGAAGAAGAAATGGA
		Reverse	Exon 11	CCAACGGAGGCTGTCATTTTC
	HSPBP1	Forward	Exon 6	CTGTGCTCCATGGGGATGG
		Reverse	Exon 7	TGGTACTCCTCATGCTGCTG
	ZDHHC161	Forward	Exon 8	TTGCCAACCAGACTTATCACC
		Reverse	Exon 12	GCCAGTGCCTTCCTGTATC
	MAP3K71	Forward	Exon 4	GATGGAATATGCTGAAGGGG
		Reverse	Exon 5	CACTCCTTGGGAACACTGTA
	DLST1	Forward	Exon 4	AGCTGTATGCAAGGATGACTTGG
		Reverse	Exon 6	CATCTTCTGCAACTGTGTCTCC
1 Choi, I. Y. et al. The E592K variant of SF3B1 creates unique RNA missplicing and associates with high-risk MDS without ring sideroblasts. Blood Advances 8, 3961–3971 (2024).
Application	SF3B1 variant	Primers sense	Sequence
Directed mutagenesis	p.Pro370Leu	Forward	CATGAACATGGCTACTCTTACACCAGGCCATATTATG
		Reverse	CATAATATGGCCTGGTGTAAGAGTAGCCATGTTCATG
	p.Pro370Ser	Forward	CATGAACATGGCTACTTCTACACCAGGCCATATTATG
		Reverse	CATAATATGGCCTGGTGTAGAAGTAGCCATGTTCATG
	p.Leu536Ile	Forward	CCTCTGTTTAATCAGATCATCCCTCTCCTGATGAGCCCA
		Reverse	TGGGCTCATCAGGAGAGGGATGATCTGATTAAACAGAGG
	p.Thr703Pro	Forward	GAGCAGCAGAAGGTCAGACCCATCTCTGCCCTGGCTATTG
		Reverse	CAATAGCCAGGGCAGAGATGGGTCTGACCTTCTGCTGCTC
	p.Glu722Lys	Forward	GCAACTCCATACGGAATCAAATCCTTCGACAGCGTGCTC
		Reverse	GAGCACGCTGTCGAAGGATTTGATTCCGTATGGAGTTGC
	p.Pro780Leu	Forward	ATTCGGGAGTTCCAGTCCCTTGATGAGGAAATGAAGAAA
		Reverse	TTTCTTCATTTCCTCATCAAGGGACTGGAACTCCCGAAT
	p.Asn829Ser	Forward	ATGGCTCTGGATCGGCGCAGCTACCGTCAGCTGGTGGAC
		Reverse	GTCCACCAGCTGACGGTAGCTCGCCGATCCAGAGCCAT
	p.Glu906Lys	Forward	TTCCAGGAGCAGACTACAAAAGACAGCGTGATGCTGAAC
		Reverse	GTTCAGCATCACGCTGTCTTTTGTAGTCTGCTCCTGGAA
	p.Arg939Cys	Forward	TGCGGCACTGTCCTCTGGTGCCTGAACAACAAGTCAGCT
		Reverse	AGCTGACTTGTTGTTCAGGCACCAGAGGACAGTGCCGCA
	p.Glu1029Lys	Forward	ATTCTCAAAAACAGGCATAAGAAGGTGCAGGAAAATTGC
		Reverse	GCAATTTTCCTGCACCTTCTTATGCCTGTTTTTGAGAAT
	p.Ala1229Gly	Forward	TCTCCTCATGTGATCCAGGGTGTCATGGGTGCACTGGAG
		Reverse	CTCCAGTGCACCCATGACACCCTGGATCACATGAGGAGA
	E980stop	Forward	CTCGGTGTGGTCCTGTACTAATATCTCGGCGAGGAATAC
		Reverse	GTATTCCTCGCCGAGATATTAGTACAGGACCACACCGAG
HD cloning	HD-SF3B1-pcW57 (insert)	Forward	GCTAGCATCAACAAGTTTGTACCGCCACCATGGATTACAAG
		Reverse	ACCGGTTCATTACTAAACCCTACAGGATGTAGTCCAGTTCGTAAC
	inserve-PCR pcW57-1	Forward	GTACAAACTTGTTGATGCTAGC
		Reverse	GGTTTAGTAATGAACCGGTC
