# Supplementary material for: De novo variants in the splicing factor gene SF3B1 are associated with neurodevelopmental disorders
Source: Nat Commun. 2026 Jan 23;17:1569. doi: 10.1038/s41467-026-68284-9 (PMC12902031; doi:10.1038/s41467-026-68284-9)
Supplement: Supplementary file 9 — Source Data [file 41467_2026_68284_MOESM9_ESM.xlsx]

## Sheet: Figure 3A-B
Figure 3A
Replicates for Figure 3A
Figure 3B
	RBM5 - pourcentage of canonical transcrit										DUSP11 - pourcentage of canonical transcrit
	Exp.1	Exp.2	Exp. 3	Exp. 4	Exp. 5	Average	SD				Exp.1	Exp.2	Exp. 3	Exp. 4	Exp. 5	Average	SD
pCMV	84.87	91.97	89.56	90.69	93.82	90.182	3.36505			pCMV	94.4	96.64	96.04	93.47	97.26	95.562	1.58118
pCMV + siSF3B1	44.08	49.68	44.64	45.36	52.8	47.312	3.77893			pCMV + siSF3B1	48.14	54.56	45.42	52.05	58.62	51.758	5.20297
SF3B1-WT + siSF3B1	79.37	80.63	82.14	88.63	78.5	81.854	4.02845			SF3B1-WT + siSF3B1	77.08	82.07	82.9	80.9	81.32	80.854	2.24316
SF3B1-K700E + siSF3B1	78.44	74.05	80.62	79.62		78.1825	2.8955			SF3B1-K700E + siSF3B1	75.27	79.48	80.97	79.11		78.7075	2.42858
SF3B1-WTins + siSF3B1	52.44	50.89	54.58	59.21	51.6	53.744	3.35479			SF3B1-WTins + siSF3B1	53.89	59.54	61.34	59.16	64.21	59.628	3.77747
SF3B1-L536I + siSF3B1	81.55	77.58	84.2			81.11	3.33186			SF3B1-L536I + siSF3B1	72.47	79.06	78.75			76.76	3.71848
SF3B1-E722K + siSF3B1	77.76	72.94	81.7			77.4667	4.38736			SF3B1-E722K + siSF3B1	68.09	79.84	78.2			75.3767	6.36349
SF3B1-E906K + siSF3B1	76.78	75.58	80.14			77.5	2.36373			SF3B1-E906K + siSF3B1	70.38	81.52	74.48			75.46	5.63429
SF3B1-A1229G + siSF3B1	71.57	78.57	76.13			75.4233	3.5531			SF3B1-A1229G + siSF3B1	64.2	84.79	79.91			76.3	10.7592
SF3B1-N829S + siSF3B1		74.16	78.75	83.09		78.6667	4.46558			SF3B1-N829S + siSF3B1		78.45	77.68	74.84		76.99	1.90134
SF3B1-E1029K + siSF3B1		70.41	80.7	80.03		77.0467	5.75728			SF3B1-E1029K + siSF3B1		74.09	74.64	74.21		74.3133	0.289194
SF3B1-P780L + siSF3B1				83.49	76.38	79.935	5.02753			SF3B1-P780L + siSF3B1				76.49	79.48	77.985	2.11425
SF3B1-R939C + siSF3B1				82.9	77.36	80.13	3.91737			SF3B1-R939C + siSF3B1				77.4	84.21	80.805	4.8154
SF3B1-E980* + siSF3B1				57.78	52.44	55.11	3.77595	*		SF3B1-E980* + siSF3B1				59.52	60.15	59.835	0.445477	*
		absent data		* other data available in Sup Figure S4E
Graphs plotted in GraphPad version 8

## Sheet: Figure 3C-D
Figure 3C
Figure 3D
		Cell number
		Exp. 1					Exp. 2					Exp. 3					Exp. 4
		Day 0	Day 2	Day 4	Day 6	Day 8	Day 0	Day 2	Day 4	Day 6	Day 8	Day 0	Day 2	Day 4	Day 6	Day 8	Day 0	Day 2	Day 4	Day 6	Day 8
	pCW57.1	50000	250480	956250	2089800	5248000	50000	261020	791700	1.6422e+06	4700000	50000	259160	487600	945000	2646000	50000	302400	461700	1152000	2240000
	shSF3B1											50000	150150	158400	201600	260000	50000	122500	152400	280800	320000
	shSF3B1 +SF3B1-WT	50000	270720	761100	1268000	3276000	50000	264320	651550	1512000	2668000	50000	240000	620000	1036000	1860000	50000	197760	621000	940800	1800000
	shSF3B1 +SF3B1-K700E	50000	247040	448000	765000	1174800	50000	224000	585000	783200	1200600	50000	167040	413000	614680	639200	50000	185600	540000	730080	792000
	shSF3B1 +SF3B1-WTins	50000	236800	516800	670320	1224000	50000	217600	588000	574000	700400	50000	224000	385700	434700	819000	50000	262400	450000	540000	824400
	shSF3B1 +SF3B1-E722K	50000	268800	573750	1224000	2296800	50000	262400	633750	1070880	1953600	50000	264320	484000	801900	1754800	50000	241280	528000	962800	2296000
	shSF3B1 +SF3B1-P780L	50000	256000	569400	1241840	2520000	50000	243200	677600	1360000	2722200	50000	240640	488250	885000	2322000	50000	231040	499800	945500	2040000
	shSF3B1 +SF3B1-N829S	50000	262400	562275	1238400	2289600	50000	197760	816500	1264200	2207400	50000	235520	577500	1017500	2160000	50000	262400	672000	1102400	2100000
	shSF3B1 +SF3B1-E980*	50000	206720	402500	477400	777920	50000	219520	397800	466400	840000	50000	164920	322000	436000	832000	50000	165760	311500	430000	641200
		Average (cell number)					SD
		Day 0	Day 2	Day 4	Day 6	Day 8	Day 0	Day 2	Day 4	Day 6	Day 8
	pCW57.1	50000	268265	674312	1457250	3708500	0	17067.5	126738	408750	855931
	shSF3B1	50000	136325	155400	241200	290000	0	13825	3000	39600	30000
	shSF3B1 +SF3B1-WT	50000	243200	663412	1189200	2401000	0	24320	48843.8	200800	571000		Graphs plotted in GraphPad version 8
	shSF3B1 +SF3B1-K700E	50000	205920	496500	723240	951650	0	29600	66000	54280	236050
	shSF3B1 +SF3B1-WTins	50000	235200	485125	554755	891950	0	14400	67275	67405	166025
	shSF3B1 +SF3B1-E722K	50000	259200	554875	1014895	2075300	0	8960	48875	132545	221100
	shSF3B1 +SF3B1-P780L	50000	242720	558762	1108085	2401050	0	6880	64737.5	192835	220050
	shSF3B1 +SF3B1-N829S	50000	239520	657069	1155625	2189250	0	22880	87181.2	95675	59250
	shSF3B1 +SF3B1-E980*	50000	189230	358450	452450	772780	0	23890	41700	19450	65790

## Sheet: Figure 5B-5D
Figure 5B
Figure 5D

## Sheet: Sup Figure S4B-C 
Sup Figure S4B
	RBM5 - pourcentage of canonical transcrit								DUSP11 - pourcentage of canonical transcrit
	Exp.1	Exp.2	Exp. 3	Average	SD				Exp.1	Exp.2	Exp. 3	Average	SD
pCW57.1	96.08	85.61	89.82	90.5033	5.26834			pCW57.1	96.08	91.24	90.68	92.6667	2.96926
pCW57.1 + shSF3B1	80.09	66.92	73.62	73.5433	6.58533			pCW57.1 + shSF3B1	80.09	64.83	60.63	68.5167	10.2404
SF3B1-WT + shSF3B1	93.92	80.81	85.22	86.65	6.67096			SF3B1-WT + shSF3B1	93.92	77.82	75.68	82.4733	9.97068
SF3B1-K700E + shSF3B1	87.76	78.46	81.88	82.7	4.70391			SF3B1-K700E + shSF3B1	87.76	74.88	74.32	78.9867	7.60309
SF3B1-WTins + shSF3B1	75.85	66.13	75.28	72.42	5.45475			SF3B1-WTins + shSF3B1	75.85	65.27	65.45	68.8567	6.05707
SF3B1-E722K + shSF3B1	94.36	81.91	83.43	86.5667	6.79188			SF3B1-E722K + shSF3B1	94.36	80	79.67	84.6767	8.38764
SF3B1-P780L + shSF3B1	96.23	82.77	85.77	88.2567	7.06615			SF3B1-P780L + shSF3B1	96.23	81.11	81.73	86.3567	8.55618
SF3B1-N829S + shSF3B1	95.45	79.72	84.6	86.59	8.0516			SF3B1-N829S + shSF3B1	95.45		81.79	88.62	9.65908
SF3B1-E980* + shSF3B1	77.38	71.67	75.95	75	2.97118			SF3B1-E980* + shSF3B1	77.38	64.98	66.45	69.6033	6.77478
Graphs plotted in GraphPad version 8
											absent data
Sup Figure S4C

## Sheet: Sup Figure S4D-E
Sup Figure S4D
Sup Figure S4E
	RBM5 - pourcentage of canonical transcrit							DUSP11 - pourcentage of canonical transcrit
	Exp.1	Exp.2	Average	SD				Exp.1	Exp.2	Average	SD
pCMV	97.2548	97.0081	97.1314	0.174417			pCMV	100	100	100	0
pCMV + siSF3B1	35.5641	30.857	33.2105	3.32846			pCMV + siSF3B1	40.7301	58.6998	49.7149	12.7065
SF3B1-WT + siSF3B1	82.7669	90.7015	86.7342	5.61064			SF3B1-WT + siSF3B1	91.4035	97.0845	94.244	4.0171
SF3B1-K700E + siSF3B1	72.3609	88.2658	80.3133	11.2465			SF3B1-K700E + siSF3B1	84.639	94.5087	89.5738	6.9789
SF3B1-WTins + siSF3B1	37.7817	56.7927	47.2872	13.4428			SF3B1-WTins + siSF3B1	52.5926	83.1373	67.8649	21.5983
SF3B1-E980* + siSF3B1	29.4041	54.4688	41.9364	17.7234			SF3B1-E980* + siSF3B1	46.1745	75.9071	61.0408	21.0241
SF3B1-P370S + siSF3B1	64.8684	76.7597	70.8141	8.4084			SF3B1-P370S + siSF3B1	69.3931	93.3025	81.3478	16.9065
SF3B1-P370L + siSF3B1	68.003	74.2212	71.1121	4.39693			SF3B1-P370L + siSF3B1	78.0931	93.9605	86.0268	11.22
	Graphs plotted in Excel version 2508

## Sheet: Sup Figure S4F-H
Sup Figure S4F
Sup Figure S4G												Sup Figure S4H

## Sheet: Sup Figure S5A-D
Sup Figure S5A												Sup Figure S5B
Sup Figure S5C								Sup Figure S5D
RBM5 - pourcentage of canonical transcrit				DUSP11 - pourcentage of canonical transcrit
pCMV	85.06			pCMV	78.19
pCMV + siSF3B1	34.28			pCMV + siSF3B1	51.19
SF3B1-WT + siSF3B1	76.03			SF3B1-WT + siSF3B1	81.03
SF3B1-K700E + siSF3B1	69.51			SF3B1-K700E + siSF3B1	79.35
SF3B1-WTins + siSF3B1	43.48			SF3B1-WTins + siSF3B1	58.72
SF3B1-L536I + siSF3B1	76.33			SF3B1-L536I + siSF3B1	76.72
SF3B1-E722K + siSF3B1	72.86			SF3B1-E722K + siSF3B1	82.41
SF3B1-P780L + siSF3B1	76.53			SF3B1-P780L + siSF3B1	80.82
SF3B1-N829S + siSF3B1	69.65			SF3B1-N829S + siSF3B1	77.01
SF3B1-E906K + siSF3B1	77.83			SF3B1-E906K + siSF3B1	81.68
SF3B1-R939C + siSF3B1	71.01			SF3B1-R939C + siSF3B1	75.64
SF3B1-E980* + siSF3B1	48.44			SF3B1-E980* + siSF3B1	55.24
SF3B1E1029K + siSF3B1	79.89			SF3B1-E1029K + siSF3B1	76.26
SF3B1A1229G + siSF3B1	83.39			SF3B1-A1229G + siSF3B1	80.1
	Graphs plotted in GraphPad version 8
